# Supplementary material for: Chemical feedbacks during magma degassing control chlorine partitioning and metal extraction in volcanic arcs
Source: Nat Commun. 2021 Mar 19;12:1774. doi: 10.1038/s41467-021-21887-w (PMC7979762; doi:10.1038/s41467-021-21887-w)
Supplement: Supplementary file 3 — Supplementary Data 1 [file 41467_2021_21887_MOESM3_ESM.xlsx]

## Sheet: Experimental Data
	Experiment Conditions			Fluid-Melt Compositions
Run	Melt TAS	Pressure (MPa)	Temperature (oC)	DCl f/m	Salinity	SiO2	[Cl]melt
CPMR0581-1	Rhyolite	50	800	1.4 (0.3)	1 (0.2)	71.7 (2)	0.44 (0.06)
CMA201-2	Rhyolite	100	810	8.8 (2.4)	3.5 (0.4)	73 (0.7)	0.24 (0.06)
CMA406-407	Rhyolite	200	810	33.9 (5.5)	11 (0.7)	70 (1.5)	0.2 (0.03)
CPMR381	Rhyolite	300	800	48.7 (6.2)	11.6 (1.2)	72 (1.6)	0.15 (0.01)
CPMR486	Rhyolite	400	800	50.5 (4.7)	9.6 (0.5)	69 (1.7)	0.12 (0.01)
BLPCPR882	Rhyolite	800	800	44.3 (8.9)	10.4 (0.6)	71 (2.5)	0.14 (0.03)
CPMD121	Rhyodacite	100	850	3.9 (0.8)	1.7 (0.2)	70 (3.5)	0.26 (0.03)
CPMD221	Rhyodacite	200	850	9.1 (1.5)	2.1 (0.2)	66 (1.4)	0.14 (0.02)
CPMD321	Rhyodacite	300	850	16.7 (3.3)	2.1 (0.2)	66 (3.2)	0.08 (0.01)
CMPD421	Rhyodacite	400	850	19.6 (2.4)	2 (0.1)	64 (2.9)	0.06 (0.01)
CPMD181-4	Rhyodacite	100	850	4.4 (0.9)	3.6 (0.4)	70 (2.3)	0.49 (0.08)
CPMD241	Rhyodacite	200	850	12.9 (3.5)	4.4 (0.4)	67 (3.3)	0.21 (0.05)
CPMD341	Rhyodacite	300	850	20.1 (4.7)	4.4 (0.5)	68 (2.1)	0.13 (0.03)
CPMD281	Rhyodacite	200	850	19.8 (4.8)	9.8 (0.3)	67 (4.4)	0.3 (0.07)
CPMD284	Rhyodacite	200	850	22.5 (1.9)	8.2 (0.1)	67 (1.8)	0.22 (0.02)
CPMD381	Rhyodacite	300	850	25.6 (2.5)	9 (0.4)	68 (1.9)	0.21 (0.02)
CPMD384	Rhyodacite	300	850	27.6 (6.6)	8.4 (0.3)	67 (4.9)	0.18 (0.04)
CMPD481	Rhyodacite	400	850	28.9 (2.8)	8.5 (0.4)	64 (2.6)	0.18 (0.02)
CPMD886	Rhyodacite	800	850	31.5 (4.3)	8.4 (0.2)	67 (1.8)	0.16 (0.02)
CPMA281	Trachydacite	200	950	7.7 (0.8)	7.7 (0.8)	61 (0.9)	0.61 (0.02)
CPMA141	Trachydacite	100	950	0.6 (0.2)	0.7 (0.1)	64 (1.1)	0.64 (0.16)
Botcharnikov et al. 2015
A346	Andesite	50	1200	0.4 (0.3)	0.7 (0.5)	61 (0.4)	1.1 (0.02)
A242	Andesite	100	1200	1.2 (0.8)	2.4 (9.4)	57.2 (0.4)	1.2 (0.01)
Cl128	Andesite	100	1200	1.6 (1.5)	2.4 (5.8)	57.1 (0.4)	0.9 (0.03)
Cl127	Andesite	100	1200	2.2 (2.7)	1.6 (2.1)	57.5 (0.4)	0.5 (0.02)
Cl126	Andesite	100	1200	4.2 (3.1)	1.5 (1.1)	57.8 (0.4)	0.2 (0.01)
Cl130	BasalticAndesite	200	1200	1.9 (2.7)	0.8 (1.1)	57.6 (0.4)	0.2 (0.01)
Cl131	Andesite	200	1200	2.9 (2.4)	4.6 (3.8)	57.2 (0.4)	1 (0.02)
Cl137	Andesite	300	1200	3.1 (2.9)	2.5 (2.3)	57.3 (0.4)	0.5 (0.01)
Cl120	BasalticAndesite	300	1200	2.4 (5.5)	1 (2.3)	57 (0.4)	0.2 (0.01)
Cl121	Andesite	300	1200	5.1 (6.5)	8.3 (10.6)	56.8 (0.4)	1 (0.03)
A234	Andesite	400	1200	3.8 (3.1)	1.9 (1.5)	57.6 (0.4)	0.3 (0.01)
A235	Andesite	400	1200	4.3 (3.5)	4.3 (3.5)	57.3 (0.4)	0.6 (0.01)
Cl114	Andesite	400	1200	5.3 (5.1)	8.8 (8.4)	56.7 (0.4)	1 (0.02)
A228	Andesite	500	1200	7.2 (5.1)	7.1 (5)	57.3 (0.4)	0.6 (0.01)
A227	Andesite	500	1200	9.1 (8.6)	4.2 (4)	57.3 (0.4)	0.3 (0.02)
A229	Andesite	500	1200	8.8 (5.3)	16.7 (10)	57 (0.4)	1.2 (0.04)

## Sheet: All Data
Experiment Details					Controls on DCl								Uncertainty on DCl Parameters							Run Reference Numbers	Melt TAS Classification			Standard Melt Composition Values (wt%)																Magmatic Fluid Composition (Microthermometry)						Experimental Parameters			Thermodynamic Model Outputs (Driesner 2007)
Run (This Study in Bold)	Melt	Temperature (oC)	Experimental Aparatus	Run Duration (hrs) (Pre-Fracture/Total)	DCl f/m (Published)	DCl f/m (Calculated)	Pressure (MPa)	Salinity (Wt% NaCleq)	XNaCl (Fluid)	SiO2 (Wt%)	Water (wt%)	[Cl]melt (wt%)	2s_DCl	2s_Pressure	2s_Salinity	2s_SiO2	2s_Water	2s_Cl_melt		PAPER/Experiment#	SiO2 (anhyrous)	Na2O (anhydrous)	K2O (anhydrous)	SiO2	TiO2	Al2O3	MgO	CaO	MnO	FeO	Na2O	K2O	P2O5	F	Cl	S	Total	H2O		n	TmIce (oC)	2s	Salinity	2s		Temperature (oC)	Pressure (MPa)	XNaCl (Measured)	Vapor Molar Volume
CALIBRATION DATASET
This Study - CPMR0581-1	Rhyolite	800	Inconel713LC CSPV	120/192		1.38327	50	1	0.00310102	74.2238	3.35081	0.438456	0.339989	2	0.2	2.01479	0.01	0.0626413		CPMR0581-1	74.2238	5.13063	4.72375	71.7367	0.331385	12.2847	0.123767	0.461477	0.0297193	1.53091	4.95872	4.56547	0.168314	0.0195679	0.438456		96.6492	3.35081		11	-0.6	0.2	1	0.2		800	50	0.0031	163.02
Tattitch et al. 2017	Rhyolite	810	Inconel713LC CSPV	120/192		8.84481	100	3.5	0.011046	76.7463	5.21836	0.24	2.38154	2	0.525	0.701419	0.04	0.06		CMA201-2	76.7463	3.10202	5.65173	72.7414	0.120831	11.7153	0.0815538	0.386975		0.710238	2.93965	5.35591			0.24		94.7657	5.21836		23	-2	0.3	3.5	0.53		810	100	0.01105	76.438
Tattitch et al. 2017	Rhyolite	810	Inconel713LC CSPV	120/192		33.8708	200	11	0.0366663	75.6927	7.13656	0.19697	5.54463	2	0.66	1.46011	0.11	0.03		CMA406-407	75.6927	2.99976	5.37338	70.2909	0.105105	12.4404	0.15779	1.02249		0.859391	2.78518	4.98901			0.19697		92.8467	7.13656		33	-7.75	0.4	11	0.66		810	200	0.03667	37.311
This Study - CPMR381	Rhyolite	800	Inconel713LC CSPV	120/192		48.6758	300	11.6486	0.0390178	79.1163	8.38495	0.145141	6.23951	2	0.515807	1.64346	0.09	0.0116397		CPMR381	79.1163	3.91124	2.78541	72.4825	0.21967	9.72035	0.36736	0.44491	0.0200362	0.94898	3.54417	2.524	0.190832	0.00712183	0.145141		90.615	8.38495		16	-7.95714	0.429839	11.6486	0.515807		800	300	0.03902	30.067
This Study - CPMR486	Rhyolite	800	Inconel713LC CSPV	120/192		50.4819	400	9.60294	0.031678	77.0154	10.3933	0.115372	4.67156	2	0.497029	1.71712	0.08	0.00885036		CPMR486	77.0154	2.78549	4.01984	69.011	0.120464	11.4051	0.300177	1.78486	0.040616	0.701718	2.49598	3.60205	0.0197513	0.00961272	0.115372		89.6067	10.3933		17	-6.31765	0.38233	9.60294	0.497029		800	400	0.03168	27.156
This Study - BLPCPR882	Rhyolite	800	Piston Cylinder	120		44.3144	800	10.3607	0.0343708	77.6352	8.75578	0.1418	8.86223	80	0.633499	2.50178	0.08	0.027		BLPCPR882	77.6352	3.67542	4.43336	70.8376	0.12131	11.4134	0.0924378	0.516574	0.0474448	0.561592	3.35361	4.04519	0.0189561	0.0174669	0.1418		91.2442	8.75578		15	-6.90714	0.505138	10.3607	0.633499		800	800	0.03437	21.716
This Study - CPMD121	Rhyodacite	850	Inconel713LC CSPV	120/192		3.94368	100	1.66	0.00517147	73.1384	3.93552	0.255292	0.756094	2	0.230245	3.49421	0.02	0.0337906		CPMD121	73.1384	5.33377	3.66278	70.26	0.310836	12.9753	0.280329	0.712948	0.0369175	1.48929	5.12386	3.51863	0.820647	0.00014225	0.255292		96.0645	3.93552		22	-1.00909	0.144754	1.66	0.230245		850	100	0.00517	82.045
This Study - CPMD221	Rhyodacite	850	Inconel713LC CSPV	120/192		9.11544	200	2.07846	0.00649415	70.6176	7.1831	0.138292	1.54228	2	0.215011	1.40521	0.02	0.0185152		CPMD221	70.6176	4.99799	2.9757	65.5451	0.438616	14.9778	0.548706	1.44378	0.0562641	1.9396	4.63898	2.76195	0.322759	0.005034	0.138292		92.8169	7.1831		17	-1.26154	0.134382	2.07846	0.215011		850	200	0.00649	43.834
This Study - CPMD321	Rhyodacite	850	Inconel713LC CSPV	120/192		16.6971	300	2.10308	0.00657219	72.1081	8.10826	0.0763917	3.34735	2	0.198053	3.15848	0.02	0.0135198		CPMD321	72.1081	4.79766	2.93482	66.2614	0.235815	13.4508	0.783456	0.860436	0.0399363	1.43417	4.36068	2.66751	0.727359	-0.00615309	0.0763917		90.8917	8.10826		16	-1.27692	0.123783	2.10308	0.198053		850	300	0.00657	33.789
This Study - CMPD421	Rhyodacite	850	Inconel713LC CSPV	120/192		19.5957	400	2.00462	0.00626017	71.578	11.075	0.0620445	2.42976	2	0.124136	2.86463	0.02	0.00666509		CMPD421	71.578	4.65936	2.8372	63.6508	0.284641	13.7979	0.574736	2.13974	0.0642509	1.6091	4.14333	2.52298	0.112185	0.0228151	0.0620445		88.925	11.075		16	-1.21538	0.0775853	2.00462	0.124136		850	400	0.00626	29.216
This Study - CPMD181-4	Rhyodacite	850	Inconel713LC CSPV	120/192		4.38825	100	3.56091	0.0112431	73.1506	4.55037	0.492155	0.87554	2	0.43899	2.29046	0.04	0.077207		CPMD181-4	73.1506	5.44441	3.75591	69.822	0.338779	13.2853	0.28394	0.741665	0.0354112	1.45638	5.19667	3.585	0.204296	0.00811825	0.492155		95.4496	4.55037		22	-2.18182	0.274369	3.56091	0.43899		850	100	0.01124	81.609
This Study - CPMD241	Rhyodacite	850	Inconel713LC CSPV	120/192		12.8635	200	4.39556	0.013961	72.9572	7.51604	0.207246	3.51925	2	0.440962	3.32651	0.04	0.0527498		CPMD241	72.9572	4.84439	3.18351	67.4737	0.305909	13.404	0.300938	1.54065	0.0453484	1.62268	4.48028	2.94424	0.130856	0.0280844	0.207246		92.484	7.51604		18	-2.70556	0.278739	4.39556	0.440962		850	200	0.01396	42.544
This Study - CPMD341	Rhyodacite	850	Inconel713LC CSPV	120/192		20.1263	300	4.425	0.0140575	73.7556	7.9962	0.133346	4.70766	2	0.498701	2.1412	0.04	0.0273312		CPMD341	73.7556	3.65801	3.5302	67.858	0.388219	12.6053	0.339186	1.60028	0.0423522	1.41391	3.32892	3.21262	0.0829144	0.013996	0.133346		91.0038	7.9962		16	-2.725	0.315587	4.425	0.498701		850	300	0.01406	33.181
This Study - CPMD281	Rhyodacite	850	Inconel713LC CSPV	120/192		19.8168	200	9.83235	0.03249	72.8191	7.41925	0.300923	4.83212	2	0.259541	4.43768	0.08	0.0729454		CPMD281	72.8191	4.82764	3.22547	67.4164	0.324351	12.7079	0.322132	1.4521	0.0362582	1.46036	4.42119	2.95391	0.153309	0.0318548	0.300923		91.5808	7.41925		17	-6.49412	0.199647	9.83235	0.259541		850	200	0.03249	39.862
This Study - CPMD284	Rhyodacite	850	Inconel713LC CSPV	120/192		22.4887	200	8.16533	0.0266516	72.868	7.58484	0.220212	1.91646	2	0.149363	1.77776	0.08	0.0183287		CPMD284	72.868	4.76445	3.24559	67.3411	0.273912	13.0741	0.478323	0.6898	0.0318681	1.54722	4.35543	2.96696	0.439233	-0.00303236	0.220212		91.4152	7.58484		15	-5.24667	0.106688	8.16533	0.149363		850	200	0.02665	40.637
This Study - CPMD381	Rhyodacite	850	Inconel713LC CSPV	120/192		25.5854	300	9.00143	0.0295619	73.6631	8.10028	0.213378	2.54929	2	0.392821	1.93802	0.08	0.0191131		CPMD381	73.6631	4.60101	2.90106	67.6962	0.321271	11.7656	0.322555	1.24957	0.0352712	1.41298	4.13629	2.60805	0.0516162	0.0100792	0.213378		89.8997	8.10028		14	-5.87143	0.285683	9.00143	0.392821		850	300	0.02956	32.095
This Study - CPMD384	Rhyodacite	850	Inconel713LC CSPV	120/192		27.6148	300	8.37167	0.0273665	73.2476	8.22235	0.183866	6.55924	2	0.325296	4.86859	0.08	0.0430846		CPMD384	73.2476	4.40944	2.91599	67.2249	0.235709	12.6934	0.56998	0.750872	0.0306179	1.13413	3.95869	2.6179	0.479437	-0.0108953	0.183866		89.7776	8.22235		18	-5.4	0.245477	8.37167	0.325296		850	300	0.02737	32.234
This Study - CMPD481	Rhyodacite	850	Inconel713LC CSPV	120/192		28.9218	400	8.48188	0.0277492	71.4869	10.8216	0.177868	2.83173	2	0.395121	2.58715	0.08	0.0153176		CMPD481	71.4869	4.56145	2.84431	63.7509	0.286234	13.1466	0.575393	1.96485	0.0535465	1.58609	4.02222	2.50807	0.0886534	0.0180978	0.177868		88.1784	10.8216		16	-5.48125	0.294299	8.48188	0.395121		850	400	0.02775	28.367
This Study - CPMD886	Rhyodacite	850	Piston Cylinder	120		31.4634	800	8.3975	0.0274562	73.7427	9.36419	0.161873	4.28114	80	0.184558	1.79846	0	0.0217364		CPMD886	73.7427	3.95071	2.82898	66.8373	0.155012	13.7787	0.247433	1.63823	0.0460293	0.630962	3.54125	2.53578	0.0288351	0.0163752	0.161873		89.6358	9.36419		16	-5.41875	0.135345	8.3975	0.184558		850	800	0.02746	22.187
This Study - CPMA281	Trachydacite	950	TZM CSPV	48		0.634833	100	0.665809	0.00205989	66.9933	4.34405	0.636096	0.172379	2	0.0665809	1.12528	0.02	0.160582		CPMA141	66.9933	5.99293	3.68836	64.0831	0.861718	15.8715	0.880296	2.13044	0.0734774	1.61237	5.73259	3.52813	0.213792	0.0324016	0.636096		95.656	4.34405		MB	MB	MB	MB	MB		950	100	0.00206	95.722
This Study - CPMA141	Trachydacite	950	TZM CSPV	48		7.67045	200	7.7413	0.0251892	65.343	7.23605	0.612103	0.793538	2	0.77413	0.858583	0.08	0.0162261		CPMA281	65.343	5.85281	3.28664	60.6147	0.640415	15.8804	1.10034	2.52625	0.0773136	2.58238	5.4293	3.04882	0.241981	0.00996244	0.612103		92.764	7.23605		MB	MB	MB	MB	MB		950	200	0.02519	46.262
Botcharnikov et al. 2015	Andesite	1200	IHPV	120		0.428375	50	0.742	0.00229682	61	2.64	1.05054	0.281692	5	0.5	0.4	0.05	0.01777		A346	61	2.82953	1.68168	52.0438	0.948773	15.7956	3.85145	6.70255	0.0936867	6.65737	2.56877	1.52671			0.595833		90.7845									1200	50	0.0023	243.24
Botcharnikov et al. 2015	Andesite	1200	IHPV	120		1.23742	100	2.4	0.00751576	57.15	3.62	1.17535	0.831916	2	9.355	0.4	0.06	0.00829		A242	57.15	3.19967	1.57793	52.1082	0.929733	15.7359	3.85331	6.71196	0.0837933	6.84758	2.90875	1.43446			0.2833		90.9078									1200	100	0.00752	119.94
Botcharnikov et al. 2015	Andesite	1200	IHPV	120		1.57811	100	2.4	0.00751576	57.06	3.61	0.92161	1.45585	2	5.761	0.4	0.11	0.03		Cl128	57.06	2.66329	1.73354	52.4411	0.969387	15.9494	3.85267	6.71793	0.0838067	6.78297	2.4503	1.5949			1.15419		92.0026									1200	100	0.00752	119.94
Botcharnikov et al. 2015	Andesite	1200	IHPV	120		2.15225	100	1.6488	0.00513618	57.48	3.38	0.46463	2.708	2	2.072	0.4	0.07	0.02		Cl127	57.48	3.01365	1.63905	53.2075	0.94394	16.0872	3.97162	6.81622	0.0690867	6.74995	2.78643	1.51547			0.303813		92.4601									1200	100	0.00514	121.25
Botcharnikov et al. 2015	Andesite	1200	IHPV	120		4.17204	100	1.45	0.00451062	57.82	3.07	0.21079	3.072	2	1.065	0.4	0.1	0.01		Cl126	57.82	3.09436	1.63193	53.0405	0.957107	16.013	3.96079	6.74864	0.10354	6.79523	2.86537	1.51116			0.60354		92.5998									1200	100	0.00451	121.61
Botcharnikov et al. 2015	BasalticAndesite	1200	IHPV	120		1.924	200	0.779	0.00241198	57.55	5.82	0.24543	2.702	2	1.093	0.4	0.12	0.01		Cl130	57.55	3.19721	1.64675	51.311	0.8945	15.465	3.6694	6.8429	0.1062	6.8756	2.895	1.4911			0.9973		90.5478									1200	200	0.00241	64.677
Botcharnikov et al. 2015	Andesite	1200	IHPV	120		2.863	200	4.619	0.0146942	57.23	5.63	0.97865	2.385	2	3.846	0.4	0.09	0.02		Cl131	57.23	3.09371	1.66226	52.6175	0.958433	15.9365	3.79724	6.86702	0.120958	6.71314	2.84213	1.52709			0.488158		91.8682									1200	200	0.01469	61.619
Botcharnikov et al. 2015	Andesite	1200	IHPV	120		3.053	300	2.457	0.00769735	57.28	6.95	0.488158	2.911	2	2.342	0.4	0.1	0.01		Cl137	57.28	3.21379	1.74647	52.6036	0.99029	16.1328	4.02591	6.92827	0.05434	6.65873	2.9637	1.61056			0.25002		92.2182									1200	300	0.0077	46.031
Botcharnikov et al. 2015	BasalticAndesite	1200	IHPV	120		2.422	300	0.996	0.00308853	57.04	7.33	0.249236	5.528	2	2.271	0.4	0.08	0.01		Cl120	57.04	3.18746	1.67873	52.1932	0.94569	15.8401	3.89431	6.74604	0.12929	6.67621	2.92883	1.54252			0.98977		91.8859									1200	300	0.00309	46.685
Botcharnikov et al. 2015	Andesite	1200	IHPV	120		5.11	300	8.329	0.0272185	56.8	6.79	0.988709	6.491	2	10.577	0.4	0.05	0.03		Cl121	56.8	3.25849	1.68431	54.6529	0.98397	16.463	4.00668	6.94818	0.07662	6.8973	3.09453	1.59956			0.24543		94.9682									1200	300	0.02722	43.611
Botcharnikov et al. 2015	Andesite	1200	IHPV	120		3.84	400	1.923	0.00600186	57.55	8.23	0.303813	3.086	2	1.545	0.4	0.13	0.00831		A234	57.55	3.27525	1.6826	53.9968	0.97167	16.3061	3.98294	6.73665	0.05687	6.63979	3.0901	1.58748			0.97865		94.3471									1200	400	0.006	38.053
Botcharnikov et al. 2015	Andesite	1200	IHPV	120		4.287	400	4.265	0.0135338	57.28	8.32	0.60354	3.473	2	3.455	0.4	0.12	0.00574		A235	57.28	3.3028	1.64789	55.0741	0.93069	16.6849	4.02597	7.06711	0.14804	6.49349	3.18293	1.58808			1.17535		96.3706									1200	400	0.01353	37.46
Botcharnikov et al. 2015	Andesite	1200	IHPV	120		5.331	400	8.787	0.0288121	56.67	7.88	1	5.092	2	8.392	0.4	0.18	0.02		Cl114	56.67	3.21795	1.71009	54.9434	1.00211	16.715	4.08479	6.893	0.16488	6.82308	3.09867	1.6467			0.92161		96.2932									1200	400	0.02881	36.395
Botcharnikov et al. 2015	Andesite	1200	IHPV	120		7.212	500	7.084	0.0229402	57.33	9.86	0.595833	5.051	2	4.96	0.4	0.11	0.00736		A228	57.33	3.29545	1.69894	55.5372	1.01336	16.7068	4.16267	6.88348	0.11086	6.91791	3.18415	1.64156			0.46463		96.6226									1200	500	0.02294	32.517
Botcharnikov et al. 2015	Andesite	1200	IHPV	120		9.068	500	4.235	0.0134357	57.32	10.02	0.2833	8.632	2	4.021	0.4	0.14	0.01951		A227	57.32	3.30595	1.74245	56.6067	1.07213	17.0327	4.08816	6.91531	0.12225	6.91415	3.23668	1.70594			0.21079		97.9048									1200	500	0.01344	32.922
Botcharnikov et al. 2015	Andesite	1200	IHPV	120		8.766	500	16.678	0.0580623	57	9.6	1.15419	5.282	2	10.032	0.4	0.21	0.04007		A229	57	3.24463	1.59934	56.0527	1.00467	16.8537	4.12064	7.14013	0.071635	7.18093	3.18787	1.57137			1.05054		98.2506									1200	500	0.05806	31.34
Brine Partitioning Data for Relevant Calibarant Experiments																																																	Brine Molar Volume
																																								n	TmHalite/Sylvite	2s	Salinity	2s
This Study - CPMR0581-1	Rhyolite	800	Inconel713LC CSPV	120/192		112.321	50	81.2	0.570835	74.2238	3.35081	0.438456	16.4511	2	1.58864	2.01479	0.01	0.0626413		CPMR0581-1	74.2238	5.13063	4.72375	71.7367	0.331385	12.2847	0.123767	0.461477	0.0297193	1.53091	4.95872	4.56547	0.168314	0.0195679	0.438456		96.6492	3.35081		16	600/430	12	81.2	1.58864		800	50	0.570835	33.321
Tattitch et al. 2017	Rhyolite	810	Inconel713LC CSPV	120/192		154.152	100	61	0.325088	76.7463	5.21836	0.24	38.8576	2	1.19344	0.701419	0.04	0.06		CMA201-2	76.7463	3.10202	5.65173	72.7414	0.120831	11.7153	0.0815538	0.386975		0.710238	2.93965	5.35591			0.24		94.7657	5.21836		14	375/225	8	61	1.19344		810	100	0.325088	31.584
This Study - CPMD181-4	Rhyodacite	850	Inconel713LC CSPV	120/192		84.6617	100	68.7	0.403316	73.1506	4.55037	0.492155	13.5592	2	1.34409	2.29046	0.04	0.077207		CPMD181-4	73.1506	5.44441	3.75591	69.822	0.338779	13.2853	0.28394	0.741665	0.0354112	1.45638	5.19667	3.585	0.204296	0.00811825	0.492155		95.4496	4.55037		14	510/450	10	68.7	1.34409		850	100	0.403316	32.274
Starting Material Composition
Laguna del Maule Rhyolite	Rhyolite																							72.04	0.386044	14.285	0.580087	1.95575	0.0561704	2.34883	4.59167	3.76035					100
Laguna del Maule Dacite	Dacite																							66.4533	0.874197	15.5789	1.3903	3.34904	0.100553	3.92064	5.4309	2.90065					100
Laguna del Maule Andesite	Andesite																							61.7091	0.992566	17.6436	2.3342	4.92531	0.112309	5.28429	4.64412	2.35545					100
Existing Literature Data for Comparrison to Calibration dataset
Webster 1992	Rhyolite	998	IHPV	284	11.3	11.8167	204	1.169		73.2872		0.06	2.42181		0.21042	0.8		0.00588		GS885L	73.2872	4.35106	5.05319	68.89	0.02	13.61		0.36	0.07	0.87	4.09	4.75		1.28	0.06		94
Webster 1992	Rhyolite	775	IHPV	264	37.4	33.7619	391	1.169		73.3177		0.021	6.91946		0.21042	0.8		0.002058		GS887L	73.3177	4.35287	5.05529	68.89	0.02	13.61		0.36	0.07	0.87	4.09	4.75		1.28	0.021		93.961
Webster 1992	Rhyolite	804	IHPV	191	21.9	24.4483	189	2.338		73.2888		0.058	5.01064		0.42084	0.8		0.005684		GS873I	73.2888	4.35116	5.0533	68.89	0.02	13.61		0.36	0.07	0.87	4.09	4.75		1.28	0.058		93.998
Webster 1992	Rhyolite	799	IHPV	309	67	61.6522	603	2.338		73.3161		0.023	12.6355		0.42084	0.8		0.002254		EGV884F	73.3161	4.35278	5.05518	68.89	0.02	13.61		0.36	0.07	0.87	4.09	4.75		1.28	0.023		93.963
Webster 1992	Rhyolite	775	IHPV	264	54.3	59.0833	391	2.9225		73.3106		0.03	12.1091		0.52605	0.8		0.00294		GS887M	73.3106	4.35245	5.0548	68.89	0.02	13.61		0.36	0.07	0.87	4.09	4.75		1.28	0.03		93.97
Webster 1992	Rhyolite	1000	IHPV	150	4.6	4.24043	204	2.9225		73.0092		0.418	0.869071		0.52605	0.8		0.040964		GS8810L	73.0092	4.33456	5.03402	68.89	0.02	13.61		0.36	0.07	0.87	4.09	4.75		1.28	0.418		94.358
Webster 1992	Rhyolite	802	IHPV	260	11.3	10.7891	204	4.0915		73.1549		0.23	2.21122		0.73647	0.8		0.02254		GS889I	73.1549	4.34321	5.04407	68.89	0.02	13.61		0.36	0.07	0.87	4.09	4.75		1.28	0.23		94.17
Webster 1992	Rhyolite	804	IHPV	191	40.2	42.54	189	5.2605		73.2755		0.075	8.71852		0.94689	0.8		0.00735		GS873H	73.2755	4.35037	5.05239	68.89	0.02	13.61		0.36	0.07	0.87	4.09	4.75		1.28	0.075		94.015
Webster 1992	Rhyolite	804	IHPV	352	63.8	68.1731	390	5.845		73.2935		0.052	13.972		1.0521	0.8		0.005096		GS874F	73.2935	4.35143	5.05362	68.89	0.02	13.61		0.36	0.07	0.87	4.09	4.75		1.28	0.052		93.992
Webster 1992	Rhyolite	799	IHPV	196	62.9	63.4368	200	9.9365		73.26		0.095	13.0013		1.78857	0.8		0.00931		EGV891M	73.26	4.34944	5.05131	68.89	0.02	13.61		0.36	0.07	0.87	4.09	4.75		1.28	0.095		94.035
Webster 1992	Rhyolite	795	IHPV	328	63.7	65.3026	200	12.2745		73.2452		0.114	13.3837		2.20941	0.8		0.011172		GS877M	73.2452	4.34857	5.05029	68.89	0.02	13.61		0.36	0.07	0.87	4.09	4.75		1.28	0.114		94.054
Webster 1992	Rhyolite	804	IHPV	209	21.7	21.7041	194	12.2745		73.0673		0.343	4.44822		2.20941	0.8		0.033614		EGV8925M	73.0673	4.338	5.03802	68.89	0.02	13.61		0.36	0.07	0.87	4.09	4.75		1.28	0.343		94.283
Webster 1992	Rhyolite	800	IHPV	366	58.5	57.3456	200	12.859		73.228		0.136	11.7529		2.31462	0.8		0.013328		EGV891A	73.228	4.34755	5.04911	68.89	0.02	13.61		0.36	0.07	0.87	4.09	4.75		1.28	0.136		94.076
Webster 1992	Rhyolite	800	IHPV	366	61	60.4574	200	12.859		73.2335		0.129	12.3907		2.31462	0.8		0.012642		EGV891B	73.2335	4.34787	5.04948	68.89	0.02	13.61		0.36	0.07	0.87	4.09	4.75		1.28	0.129		94.069
Webster 1992	Rhyolite	800	IHPV	171	55.65	55.278	203	13.4435		73.2191		0.1475	11.3292		2.41983	0.8		0.014455		EGS885B	73.2191	4.34702	5.04849	68.89	0.02	13.61		0.36	0.07	0.87	4.09	4.75		1.28	0.1475		94.0875
Webster 1992	Rhyolite	775	IHPV	264	50.6	51.1468	391	16.9505		73.1775		0.201	10.4825		3.05109	0.8		0.019698		GS887Q	73.1775	4.34455	5.04562	68.89	0.02	13.61		0.36	0.07	0.87	4.09	4.75		1.28	0.201		94.141
Signorelli and Carrol 2000	Phonolite	880	Nimonic 105 CSPV	198	0.2	1.85722	50	1.04115		60		0.34	0.02		0.90743	0.2		0.03		ss75	60	10.2559	5.8956	59.37	0.62	18.87	0.32	0.71	0.22	3.26	10.02	5.76					97.7
Signorelli and Carrol 2000	Phonolite	880	Nimonic 105 CSPV	289	0.4	1.12798	50	0.725326		60		0.39	0.01		0.430167	0.2		0.01		ss64	60	10.2559	5.8956	59.37	0.62	18.87	0.32	0.71	0.22	3.26	10.02	5.76					97.7
Signorelli and Carrol 2000	Phonolite	880	Nimonic 105 CSPV	288	0.8	3.62694	50	3.16946		60		0.53	0.02		2.35277	0.2		0.02		ss66	60	10.2559	5.8956	59.37	0.62	18.87	0.32	0.71	0.22	3.26	10.02	5.76					97.7
Signorelli and Carrol 2000	Phonolite	880	Nimonic 105 CSPV	294	1	2.1333	50	1.86421		60		0.53	0.02		0.975303	0.2		0.02		ss65bis	60	10.2559	5.8956	59.37	0.62	18.87	0.32	0.71	0.22	3.26	10.02	5.76					97.7
Signorelli and Carrol 2000	Phonolite	870	Nimonic 105 CSPV	120	2.4	1.15488	100	0.552209		60.6		0.29	0.02		0.552209	0.2		0.02		ss1	60.6	10.12	5.77986	60.6	0.59	18.64	0.34	0.79	0.13	2.88	9.7	5.54					95.85
Signorelli and Carrol 2000	Phonolite	870	Nimonic 105 CSPV	148	2.6	3.44826	100	2.72903		60.6		0.48	0.02		0.659142	0.2		0.02		ss25	60.6	10.12	5.77986	60.6	0.59	18.64	0.34	0.79	0.13	2.88	9.7	5.54					95.85
Signorelli and Carrol 2000	Phonolite	870	Nimonic 105 CSPV	148	4.9	2.42868	150	1.04115		60.6		0.26	0.02		1.04115	0.2		0.02		ss55	60.6	10.12	5.77986	60.6	0.59	18.64	0.34	0.79	0.13	2.88	9.7	5.54					95.85
Signorelli and Carrol 2000	Phonolite	870	Nimonic 105 CSPV	148	2.7	3.4463	100	2.78431		60.6		0.49	0.03		0.603871	0.2		0.03		ss23	60.6	10.12	5.77986	60.6	0.59	18.64	0.34	0.79	0.13	2.88	9.7	5.54					95.85
Signorelli and Carrol 2000	Phonolite	870	Nimonic 105 CSPV	96	2.8	3.4463	100	2.78431		60.6		0.49	0.03		0.603871	0.2		0.03		ss27	60.6	10.12	5.77986	60.6	0.59	18.64	0.34	0.79	0.13	2.88	9.7	5.54					95.85
Signorelli and Carrol 2000	Phonolite	870	Nimonic 105 CSPV	170	4.1	3.03511	150	1.7515		60.6		0.35	0.03		0.596008	0.2		0.03		ss56	60.6	10.12	5.77986	60.6	0.59	18.64	0.34	0.79	0.13	2.88	9.7	5.54					95.85
Signorelli and Carrol 2000	Phonolite	870	Nimonic 105 CSPV	48	2.7	4.22297	100	4.03845		60.6		0.58	0.03		1.48378	0.2		0.03		ss5	60.6	10.12	5.77986	60.6	0.59	18.64	0.34	0.79	0.13	2.88	9.7	5.54					95.85
Signorelli and Carrol 2000	Phonolite	870	Nimonic 105 CSPV	148	3	4.03143	100	4.38703		60.6		0.66	0.03		1.13519	0.2		0.03		ss20	60.6	10.12	5.77986	60.6	0.59	18.64	0.34	0.79	0.13	2.88	9.7	5.54					95.85
Signorelli and Carrol 2000	Phonolite	860	Nimonic 105 CSPV	169	19	7.77627	250	1.6668		60.8		0.13	0.02		1.6668	0.2		0.03		ss81	60.8	9.72831	6.35408	60.78	0.57	19.01	0.3	0.72	0.19	3.31	8.88	5.8			0.45		91.28
Signorelli and Carrol 2000	Phonolite	870	Nimonic 105 CSPV	170	3.6	4.67123	100	4.46712		60.8		0.58	0.01		1.05511	0.2		0.02		ss13	60.8	9.72831	6.35408	60.78	0.57	19.01	0.3	0.72	0.19	3.31	8.88	5.8			0.45		91.28
Signorelli and Carrol 2000	Phonolite	870	Nimonic 105 CSPV	170	5.1	4.71851	150	3.57875		60.8		0.46	0.01		0.19057	0.2		0.01		ss57	60.8	9.72831	6.35408	60.78	0.57	19.01	0.3	0.72	0.19	3.31	8.88	5.8			0.45		91.28
Signorelli and Carrol 2000	Phonolite	870	Nimonic 105 CSPV	179	4.6	5.31598	100	4.7331		60.8		0.54	0.02		0.789128	0.2		0.03		ss9	60.8	9.72831	6.35408	60.78	0.57	19.01	0.3	0.72	0.19	3.31	8.88	5.8			0.45		91.28
Signorelli and Carrol 2000	Phonolite	860	Nimonic 105 CSPV	148	12	5.91301	200	2.14486		60.8		0.22	0.03		2.14486	0.2		0.03		ss52	60.8	9.72831	6.35408	60.78	0.57	19.01	0.3	0.72	0.19	3.31	8.88	5.8			0.45		91.28
Signorelli and Carrol 2000	Phonolite	860	Nimonic 105 CSPV	168	11	6.62855	200	3.16946		60.8		0.29	0.02		2.01397	0.2		0.02		ss61	60.8	9.72831	6.35408	60.78	0.57	19.01	0.3	0.72	0.19	3.31	8.88	5.8			0.45		91.28
Signorelli and Carrol 2000	Phonolite	860	Nimonic 105 CSPV	169	21	12.5329	250	3.30627		60.8		0.16	0.01		2.15078	0.2		0.01		ss82	60.8	9.72831	6.35408	60.78	0.57	19.01	0.3	0.72	0.19	3.31	8.88	5.8			0.45		91.28
Signorelli and Carrol 2000	Phonolite	870	Nimonic 105 CSPV	170	6.6	6.09367	150	5.62646		60.8		0.56	0.02		0.10423	0.2		0.02		ss58	60.8	9.72831	6.35408	60.78	0.57	19.01	0.3	0.72	0.19	3.31	8.88	5.8			0.45		91.28
Signorelli and Carrol 2000	Phonolite	860	Nimonic 105 CSPV	168	14	9.14979	200	5.1293		60.8		0.34	0.02		2.28979	0.2		0.02		ss62	60.8	9.72831	6.35408	60.78	0.57	19.01	0.3	0.72	0.19	3.31	8.88	5.8			0.45		91.28
Signorelli and Carrol 2000	Phonolite	860	Nimonic 105 CSPV	168	20	12.9756	200	8.77163		60.8		0.41	0.03		3.2494	0.2		0.03		ss63	60.8	9.72831	6.35408	60.78	0.57	19.01	0.3	0.72	0.19	3.31	8.88	5.8			0.45		91.28
Signorelli and Carrol 2000	Phonolite	860	Nimonic 105 CSPV	170	32	19.535	250	9.66278		60.8		0.3	0.02		4.14056	0.2		0.02		ss70	60.8	9.72831	6.35408	60.78	0.57	19.01	0.3	0.72	0.19	3.31	8.88	5.8					91.28
Signorelli and Carrol 2000	Phonolite	860	Nimonic 105 CSPV	168	37	19.3568	250	9.25551		60.8		0.29	0.02		6.41599	0.2		0.02		ss69	60.8	9.72831	6.35408	60.78	0.57	19.01	0.3	0.72	0.19	3.31	8.88	5.8					91.28
Webster2009	TrachyAndesite	1022	IHPV	264	10.2	15.7816	200	4.94392		55.3509		0.19	18.4645		5.70523	0.553509		0.0366588		1-02-28a	55.3509	6.08553	5.70175	50.48	0.14	22.88	0.12	4.09	0.13	1.88	5.55	5.2	0.02	0.52	0.19	0.18	91.2	8.4
Webster2009	TrachyDacite	1001	IHPV	264	2.9	3.43327	200	1.75484		59.7948		0.31	4.15855		2.10581	0.597948		0.0510588		1-02-31a	59.7948	6.34989	6.02592	55.37	0.13	19.51	0.13	2.96	0.17	1.86	5.88	5.58	0.03	0.49	0.31	0.08	92.6	7.4
Webster2009	phonolite	992	IHPV	164	43.9	58.8331	200	62.0826		58.0996		0.64	12.8331		12.4165	0.580996		0.0557176		1-02-21a	58.0996	7.4187	7.54065	57.17	0.16	20.72	0.18	1.76	0.15	2	7.3	7.42	0.01	0.81	0.64	0.03	98.4	1.6
Webster2009	TrachyDacite	984	IHPV	216	7	7.2752	200	1.91926		60.5113		0.16	8.85066		2.30311	0.605113		0.032		1-03-02a	60.5113	6.20114	5.5356	57.28	0.07	19.83	0.12	3.8	0.16	1.65	5.87	5.24	0	0.46	0.16	0.19	94.66	6.8
Webster2009	phonolite	1000	IHPV	168	30.1	36.0662	200	44.5996		59.2464		0.75	22.4785		27.6627	0.592464		0.0458824		1-02-21b	59.2464	6.24729	6.57211	54.72	0.13	19.04	0.09	3.6	0.09	1.45	5.77	6.07	0.02	0.44	0.75	0.12	92.36	7.6
Webster2009	TrachyDacite	991	IHPV	240	8	8.2266	200	5.28997		60.4803		0.39	9.66911		6.16947	0.604803		0.0568941		1-02-44b	60.4803	6.02988	6.08324	56.67	0.08	19.17	0.14	3.46	0.14	1.64	5.65	5.7	0.01	0.53	0.39	0.19	93.7	6.9
Webster2009	TrachyDacite	991	IHPV	240	8.7	10.807	200	9.44386		60.4151		0.53	12.1019		10.5215	0.604151		0.0598588		1-02-44c	60.4151	6.23749	5.8055	57.34	0.07	19.12	0.15	3.61	0.14	1.8	5.92	5.51	0.02	0.51	0.53	0.19	94.91	6.9
Webster2009	phonolite	998	IHPV	336	24.3	26.4786	200	35.7996		59.8522		0.82	21.0051		28.3541	0.598522		0.0366588		1-02-45a	59.8522	6.01901	6.70539	56.68	0.09	19.08	0.15	3.61	0.08	1.48	5.7	6.35	0.02	0.45	0.82	0.11	94.7	6.8
Webster2009	TrachyDacite	998	IHPV	336	14.8	17.2487	200	21.6142		59.5981		0.76	16.8665		21.097	0.595981		0.0447059		1-02-45b	59.5981	6.09235	6.30611	55.76	0.13	19.44	0.13	3.62	0.07	1.46	5.7	5.9	0.02	0.46	0.76	0.13	93.56	5.6
Webster2009	TrachyDacite	984	IHPV	216	10	11.5744	200	14.3129		60.0168		0.75	12.312		15.1998	0.600168		0.0458824		1-03-02b	60.0168	6.01007	6.1674	57.22	0.09	19.57	0.14	3.73	0.1	1.5	5.73	5.88	0.01	0.5	0.75	0.15	95.34	6.6
Webster2009	TrachyDacite	927	IHPV	144	14.3	16.6629	200	12.638		59.2016		0.46	18.1308		13.6537	0.592016		0.0595294		1-04-07b	59.2016	6.09507	6.22384	55.17	0.12	19.61	0.19	3.82	0.06	1.64	5.68	5.8	0.02	0.48	0.46	0.13	93.19	7.3
Webster2009	TrachyDacite	927	IHPV	144	12	15.788	200	14.5775		60.9817		0.56	16.6567		15.302	0.609817		0.0592941		1-04-07c	60.9817	5.28587	6.23517	56.53	0.17	18.68	0.13	3.9	0.09	1.42	4.9	5.78	0.05	0.37	0.56	0.09	92.7	7.2
Webster2009	phonolite	927	IHPV	312	51.2	54.651	200	55.8673		59.3423		0.62	26.3322		26.4256	0.593423		0.0568941		1-04-08a	59.3423	6.19647	7.53939	56.12	0.13	19.78	0.16	3.12	0.05	1.05	5.86	7.13	0.02	0.45	0.62	0.04	94.57	6.9
Webster2009	TrachyDacite	927	IHPV	312	23.1	25.2044	200	19.9473		61.3195		0.48	25.4917		20.0208	0.613195		0.0598588		1-04-08b	61.3195	5.66238	6.37416	57.72	0.15	18.87	0.13	3.31	0.08	1.63	5.33	6	0.02	0.39	0.48	0.09	94.13	6.8
Webster2009	TrachyDacite	927	IHPV	312	17.6	23.5583	200	17.0909		62.2839		0.44	24.1417		17.3635	0.622839		0.0590118		1-04-08c	62.2839	5.37887	6.52081	58.36	0.15	18.14	0.1	3.22	0.08	1.58	5.04	6.11	0.02	0.37	0.44	0.08	93.7	7.2
Webster2009	TrachyDacite	925	IHPV	216	13.6	19.8986	200	18.373		62.6728		0.56	19.7792		18.1588	0.626728		0.0592941		1-05-16a	62.6728	4.97555	5.30512	58.95	0.11	19.07	0.1	3.6	0.05	1.53	4.68	4.99	0.03	0.32	0.56	0.09	94.06	7.8
Webster2009	TrachyDacite	925	IHPV	216	35.9	48.3265	200	43.8244		63.988		0.55	30.4273		27.1819	0.63988		0.0595294		1-05-16b	63.988	4.55225	7.33063	59.88	0.17	17.52	0.1	2.43	0.01	1.38	4.26	6.86	0.02	0.31	0.55	0.07	93.58	8.1
Webster2009	TrachyDacite	925	IHPV	216	34.8	41.1464	200	42.7406		60.9959		0.63	28.0352		28.8696	0.609959		0.0563294		1-05-16c	60.9959	5.96241	6.91294	56.47	0.08	18.47	0.12	2.74	0.06	1.54	5.52	6.4	0.02	0.46	0.63	0.05	92.58	7.2
Webster2009	TrachyDacite	920	IHPV	264	24.9	35.525	200	32.8012		61.8848		0.56	28.1709		25.7781	0.618848		0.0592941		01-05-17	61.8848	5.26702	7.8534	59.1	0.12	18.7	0.11	2.17	0.07	1.52	5.03	7.5	0.05	0.54	0.56	0.05	95.5	5.2
Webster2009	phonolite	920	IHPV	216	8.7	14.6171	200	13.7374		61.1134		0.57	15.0164		14.0408	0.611134		0.0590118		1-05-18a	61.1134	6	7.36082	59.28	0.17	18.71	0.13	2.95	0.08	1.74	5.82	7.14	0.01	0.34	0.57	0.06	97	4.6
Webster2009	TrachyDacite	920	IHPV	216	22.6	33.9821	200	24.0928		63.4595		0.43	30.9129		21.6687	0.634595		0.0586824		1-05-18b	63.4595	5.12439	6.4108	59.69	0.13	18.1	0.07	2.83	0.05	1.48	4.82	6.03	0.02	0.35	0.43	0.09	94.06	7.6
Webster2009	TrachyDacite	920	IHPV	216	11.8	21.2018	200	23.7712		63.2951		0.68	18.2974		20.4316	0.632951		0.0528		1-05-18c	63.2951	5.36221	6.43465	60.2	0.14	18.75	0.09	2.15	0.06	1.21	5.1	6.12	0.04	0.48	0.68	0.07	95.11	8.7
Webster2009	Phonolite	920	IHPV	144	45.3	55.1535	200	60.0185		62.0607		0.66	19.6827		20.8408	0.620607		0.0543529		1-05-19a	62.0607	5.61833	8.46895	59.87	0.16	18.42	0.11	1.68	0.05	1.32	5.42	8.17	0.02	0.53	0.66	0.02	96.47	6.1
Webster2009	phonolite	920	IHPV	144	17	20.2617	200	14.0312		61.0574		0.42	21.8235		14.9867	0.610574		0.0583059		1-05-19b	61.0574	6.47627	6.67799	57.51	0.14	19.12	0.14	2.46	0.11	1.33	6.1	6.29	0.02	0.53	0.42	0.1	94.19	5.6
Webster2009	TrachyDacite	920	IHPV	192	25.7	42.4184	200	37.7673		64.2212		0.54	28.0066		24.5835	0.642212		0.0597176		1-05-20a	64.2212	4.39974	6.80938	59.7	0.17	18.27	0.05	2.17	0.01	1.24	4.09	6.33	0.03	0.27	0.54	0.06	92.96	7
Webster2009	phonolite	920	IHPV	192	19.4	31.6041	200	34.3919		60.0435		0.66	21.8904		23.6523	0.600435		0.0543529		1-05-20b	60.0435	5.45662	8.41789	57.99	0.09	20.28	0.13	2.02	0.06	1.34	5.27	8.13	0.01	0.54	0.66	0.04	96.58	3.4
Webster2009	phonolite	920	IHPV	192	30	45.0786	200	46.0819		60.7753		0.62	24.0319		24.2001	0.607753		0.0568941		1-05-20c	60.7753	5.29387	8.33681	58.32	0.13	19.97	0.11	1.8	0.05	1.22	5.08	8	0.01	0.6	0.62	0.05	95.96	4
Webster2009	TrachyDacite	920	IHPV	144	14.9	25.3938	200	27.215		61.6644		0.65	20.3821		21.7219	0.616644		0.0550588		1-05-21a	61.6644	5.58665	6.89619	58.39	0.12	19.09	0.12	2.57	0.08	1.33	5.29	6.53	0.02	0.44	0.65	0.07	94.69	8.4
Webster2009	TrachyDacite	920	IHPV	144	15	25.6292	200	20.7061		63.1834		0.49	23.8862		19.131	0.631834		0.0599529		1-05-21b	63.1834	5.06689	6.87875	59.98	0.15	18.59	0.09	2.49	0.06	1.27	4.81	6.53	0.01	0.38	0.49	0.08	94.93	6.7
Webster2009	TrachyDacite	920	IHPV	144	24.4	37.4804	200	36.4607		64.3805		0.59	26.2688		25.2988	0.643805		0.0583059		1-05-21c	64.3805	4.62633	7.39782	59.7	0.16	17.2	0.08	2.24	0.05	1.26	4.29	6.86	0.01	0.23	0.59	0.06	92.73	5.2
Webster2009	TrachyDacite	920	IHPV	168	21.3	32.2117	200	36.1153		62.1201		0.68	22.7847		25.3915	0.621201		0.0528		1-05-23	62.1201	4.47857	6.77693	57.84	0.11	18.44	0.08	3.13	0.03	1.63	4.17	6.31	0.12	0.51	0.68	0.09	93.11	6.3
Webster2009	TrachyDacite	920	IHPV	600	13.1	22.7896	200	18.0363		63.4306		0.48	22.0785		17.3281	0.634306		0.0598588		1-05-24a	63.4306	4.94151	6.4502	58.02	0.12	17.62	0.08	2.8	0.04	1.45	4.52	5.9	0.01	0.34	0.48	0.1	91.47	8.2
Webster2009	TrachyDacite	920	IHPV	600	11.7	20.119	200	17.2495		63.9643		0.52	19.7128		16.7839	0.639643		0.0599529		1-05-24c	63.9643	4.68563	6.64705	58.7	0.15	17.4	0.07	2.71	0.03	1.38	4.3	6.1	0.01	0.28	0.52	0.1	91.77	7.9
Webster2009	TrachyDacite	915	IHPV	336	11.7	20.2563	200	15.3634		62.5162		0.46	20.5608		15.4671	0.625162		0.0595294		1-05-25	62.5162	5.46572	6.38206	57.99	0.09	18.31	0.09	2.76	0.08	1.43	5.07	5.92	0.03	0.43	0.46	0.11	92.76	5.9
Webster2009	TrachyDacite	915	IHPV	190	14.2	16.6274	200	10.692		62.4256		0.39	18.5818		11.8464	0.624256		0.0568941		1-06-01	62.4256	5.9556	6.42122	57.65	0.11	18.18	0.1	2.44	0.1	1.31	5.5	5.93	0.03	0.5	0.39	0.1	92.35	7.3
Webster2009	phonolite	898	IHPV	165	5.9	6.02565	200	8.34549		58.8353		0.84	6.8284		9.45139	0.588353		0.0336		1-06-02f	58.8353	7.80693	7.3872	56.07	0.11	19.35	0.17	1.73	0.12	1.78	7.44	7.04	0.03	0.52	0.84	0.02	95.3	4.3
Webster2009	phonolite	905	IHPV	166	11.1	14.9488	200	13.8027		60.7583		0.56	15.8625		14.5732	0.607583		0.0592941		1-06-03	60.7583	6.22256	6.79019	56.73	0.14	18.41	0.14	2.93	0.11	1.65	5.81	6.34	0.02	0.48	0.56	0.07	93.37	6
Webster2009	TrachyDacite	910	IHPV	190	9.8	16.0867	200	13.2619		61.3342		0.5	16.9471		13.8803	0.613342		0.06		1-06-04	61.3342	5.55915	5.6671	56.82	0.12	19.91	0.11	2.65	0.1	1.38	5.15	5.25	0.05	0.54	0.5	0.1	92.64	6.7
Webster2009	phonolite	896	IHPV	164	9.6	15.7489	200	18.1768		58.2768		0.7	14.9814		17.2401	0.582768		0.0510588		1-06-05f	58.2768	7.91692	8.45157	56.68	0.11	19.03	0.14	2.32	0.1	1.69	7.7	8.22	0.02	0.45	0.7	0.02	97.26	2.8
Webster2009	phonolite	908	IHPV	169	12.9	19.5594	200	24.1871		60.1198		0.75	17.5124		21.6052	0.601198		0.0458824		1-06-07	60.1198	6.98545	7.2208	56.2	0.15	19.07	0.14	1.75	0.1	1.37	6.53	6.75	0.02	0.62	0.75	0.02	93.48	6.4
Webster2009	phonolite	904	IHPV	193	8.4	12.8175	200	15.0048		57.2869		0.71	13.0534		15.2442	0.572869		0.0501176		1-06-08	57.2869	6.83369	6.75222	56.25	0.14	20.55	0.16	4.43	0.14	1.97	6.71	6.63	0.02	0.46	0.71	0.09	98.19	1.6
Zajacz et al. 2012	Andesite	1000	MHC CSPV	24	1.81	1.81	200	1.7906		60.7864		0.6	0.03			0.4		0.01		129	60.7864	3.28374	1.57279	57.2	0.56	16.9	2.9	5.89	0.06	6.08	3.09	1.48			0.6	0.0059	94.1
Zajacz et al. 2012	Andesite	1000	MHC CSPV	24	1.66	1.66	200	1.76811		59.188		0.646	0.02			0.8		0.009		133	59.188	2.8953	1.19658	55.4	0.53	16.2	3.83	5.73	0.06	7.23	2.71	1.12			0.646		93.6
Zajacz et al. 2012	Andesite	1000	MHC CSPV	24	1.53	1.53	200	0.896808		61.1052		0.3555	0.03			0.4		0.006		134	61.1052	3.71945	1.74283	57.5	0.52	16.3	2.81	5.91	0.08	5.33	3.5	1.64			0.3555		94.1
Zajacz et al. 2012	Andesite	1000	MHC CSPV	24	1.69	1.69	200	1.77443		58.7924		0.6368	0.06			0.4		0.0021		141	58.7924	2.63771	0.974576	55.5	0.6	17.7	3.61	6.53	0.08	6.16	2.49	0.92			0.6368		94.4
Zajacz et al. 2012	Andesite	1000	MHC CSPV	24	1.67	1.67	200	1.7895		60.6125		0.6499	0.02			0.4		0.0067		142	60.6125	3.19958	1.38332	57.4	0.51	16.2	3.06	6.06	0.07	6.15	3.03	1.31			0.6499		94.7
Zajacz et al. 2012	Andesite	1000	MHC CSPV	24	2.11	2.11	200	3.46993		60.1901		0.9974	0.02			0.2		0.0083		143	60.1901	3.48469	1.55227	57	0.51	15.1	2.76	5.58	0.07	7.93	3.3	1.47			0.9974		94.7
Zajacz et al. 2012	Andesite	1000	MHC CSPV	24	1.68	1.68	200	1.78775		59.7046		0.6454	0.02			0.3		0.0095		146	59.7046	3.17511	1.39241	56.6	0.56	16.1	3.09	6.03	0.08	7.24	3.01	1.32			0.6454		94.8
Zajacz et al. 2012	Andesite	1000	MHC CSPV	24	1.34	1.34	200	0.446518		60.9062		0.2021	0.02			0.5		0.0023		154	60.9062	4.25711	0.600632	57.8	0.55	16.9	2.9	6.19	0.06	5.55	4.04	0.57			0.2021	0.0227	94.9
Zajacz et al. 2012	Andesite	1000	MHC CSPV	24	1.36	1.36	200	0.444213		61.3248		0.1981	0.02			0.1		0.0032		156	61.3248	2.53205	3.05556	57.4	0.57	16.3	2.7	5.96	0.12	5.08	2.37	2.86			0.1981	0.0253	93.6
Zajacz et al. 2012	Andesite	1000	MHC CSPV	24	1.4	1.39463	200	0.222588		61.1349		0.0968	0.05			0.2		0.0013		157	61.1349	2.89079	1.82013	57.1	0.54	16.8	3	6.11	0.12	5.28	2.7	1.7			0.0968		93.4
Zajacz et al. 2012	Andesite	1000	MHC CSPV	24	2.06	2.06	200	3.49163		59.83		1.028	0.03			0.3		0.0025		159	59.83	3.84697	1.79596	56.3	0.52	15.3	2.82	5.29	0.08	7.49	3.62	1.69			1.028	0.0448	94.1
Zajacz et al. 2012	Andesite	1000	MHC CSPV	24	1.64	1.64	200	1.77114		58.0952		0.655	0.02			0.2		0.005		176	58.0952	2.8254	1.06878	54.9	0.55	17.1	3.75	6.07	0.07	7.04	2.67	1.01			0.655		94.5
Zajacz et al. 2012	Andesite	1000	MHC CSPV	24	1.74	1.73747	200	1.77557		59.6379		0.6198	0.02			0.3		0.0061		177	59.6379	3.26944	1.3312	56	0.42	16.5	3.41	5.93	0.06	6.76	3.07	1.25			0.6198		93.9
Zajacz et al. 2012	Dacite	1000	MHC CSPV	24	1.76	1.76	200	0.90626		64.4302		0.3123	0.08			0.3		0.0062		178	64.4302	3.57827	1.5016	60.5	0.49	17.4	2.73	3.67	0.06	3.44	3.36	1.41			0.3123	0.1915	93.9
Zajacz et al. 2012	Andesite	1000	MHC CSPV	36	1.36	1.36	200	0.435244		61.2354		0.1941	0.04			0.3		0.0061		210	61.2354	4.03621	0.670927	57.5	0.56	16.6	3.09	6.08	0.09	5.29	3.79	0.63			0.1941	0.0259	93.9
Zajacz et al. 2012	Andesite	1000	MHC CSPV	11	1.28	1.28	200	0.431168		60.1488		0.2043	0.05			0.2		0.0072		211	60.1488	4.16578	0.712009	56.6	0.64	17.4	2.83	6.57	0.15	5	3.92	0.67			0.2043	0.0247	94.1
Stelling et al. 2008	Basalt	1050	IHPV	6	2.02	3.70415	200	3.17585		46.1687		0.52	0.18		0			0.01			46.1687	3.24346	1.85486	45.55	1.58	15.45	5.46	9.96	0.13	9.73	3.2	1.83	n.a.		0.52		98.66	5.23
Stelling et al. 2008	Basalt	1050	IHPV	6	6.09	7.00655	200	9.1264		46.1218		0.79	0.37		0			0.01			46.1218	3.18782	1.80711	45.43	1.59	15.41	5.48	10.01	0.17	9.56	3.14	1.78	n.a.		0.79		98.5	5.16
Stelling et al. 2008	Basalt	1050	IHPV	6	5.68	5.45167	200	17.1685		45.4867		1.91	0.36		0			0.02			45.4867	3.14015	1.79725	45.05	1.55	15.28	5.37	9.91	0.17	9.4	3.11	1.78	n.a.		1.91		99.04	5.49
Stelling et al. 2008	Basalt	1050	IHPV	6	13.81	11.6031	200	43.2365		45.7408		2.26	0.83		2.2756			0.02			45.7408	2.95721	1.61486	45.32	1.54	15.1	5.42	9.91	0.19	9.26	2.93	1.6	n.a.		2.26		99.08	5.55
Stelling et al. 2008	Basalt	1150	IHPV	6	1.08	2.00642	200	3.17585		45.3568		0.96	0.12		0			0.07			45.3568	3.23618	1.8995	45.13	1.71	15.56	5.78	9.81	0.16	9.54	3.22	1.89	0.56		0.96		99.5	5.15
Stelling et al. 2008	Basalt	1150	IHPV	6	4.25	4.22532	200	9.1264		45.5633		1.31	0.28		0			0.07			45.5633	3.11526	1.79881	45.34	1.68	15.49	5.53	10.05	0.15	9.4	3.1	1.79	0.57		1.31		99.51	5.21
Stelling et al. 2008	Basalt	1150	IHPV	6	12.34	10.8112	200	34.5814		45.1571		1.94	0.65		0			0.05			45.1571	3.21201	1.73031	45.41	1.66	15.39	5.74	9.77	0.19	9.4	3.23	1.74	0.56		1.94		100.56	5.45
Stelling et al. 2008	Basalt	1150	IHPV	6	16.8	13.612	200	47.8048		44.7648		2.13	0.43		0			0.02			44.7648	3.07307	1.61161	44.72	1.62	15.73	5.69	9.81	0.22	9.36	3.07	1.61	0.55		2.13		99.9	5.34
Stelling et al. 2008	Basalt	1150	IHPV	6	11.94	10.0277	200	44.8064		45.3488		2.71	0.0139		4.48064			0.06			45.3488	2.92702	1.61387	45.24	1.64	15.41	5.52	9.93	0.19	8.84	2.92	1.61	0.58		2.71		99.76	5.18
Stelling et al. 2008	Basalt	1150	IHPV	6	18.43	13.6258	200	65.6014		45.5782		2.92	0.0276		7.09205			0.09			45.5782	2.77111	1.47059	45.56	1.67	15.7	5.62	9.86	0.12	8.28	2.77	1.47	0.59		2.92		99.96	5.41
Stelling et al. 2008	Basalt	1150	IHPV	6	24.36	15.8452	200	88.8269		49.2784		3.4	0.0237		8.75759			0.02			49.2784	2.30328	1.10716	49.85	1.8	17.2	6.25	10	0.18	6.4	2.33	1.12	0.57		3.4		101.16	2.05
Stelling et al. 2008	Basalt	1200	IHPV	6	1.26	2.02754	200	3.17585		45.8074		0.95	0.02		0			0.01			45.8074	3.28775	1.79972	45.56	1.67	15.59	5.78	10.02	0.23	8.98	3.27	1.79	0.6		0.95		99.46	5.03
Stelling et al. 2008	Basalt	1200	IHPV	6	1.8	1.38573	200	3.17585		45.3383		1.39	0.17		0			0.14			45.3383	3.19776	1.77875	45.37	1.66	15.69	5.78	10.19	0.15	8.88	3.2	1.78	0.58		1.39		100.07	5.4
Stelling et al. 2008	Basalt	1150	IHPV	6	5.2	4.83745	200	14.5961		45.3123		1.83	0.6		0			0.04			45.3123	3.16856	1.74471	45.19	1.6	15.59	5.77	9.99	0.13	8.82	3.16	1.74	0.57		1.83		99.73	5.34
Stelling et al. 2008	Basalt	1200	IHPV	6	6.9	6.21148	200	22.0192		45.1419		2.15	0.36		0			0.01			45.1419	3.11875	1.7593	45.16	1.65	15.41	5.59	9.98	0.16	8.98	3.12	1.76	0.56		2.15		100.04	5.5
Stelling et al. 2008	Basalt	1200	IHPV	6	10	8.63114	200	34.5814		45.0833		2.43	0.35		0			0.03			45.0833	3.08047	1.6456	44.93	1.7	15.47	5.67	9.76	0.2	9.21	3.07	1.64	0.57		2.43		99.66	4.99
Stelling et al. 2008	Basalt	1200	IHPV	6	9.61	7.94284	200	39.9433		44.289		3.05	0.73		2.34961			0.03			44.289	2.87799	1.64885	44.32	1.68	15.23	5.84	9.84	0.15	9.53	2.88	1.65	0.58		3.05		100.07	5.3
Stelling et al. 2008	Basalt	1200	IHPV	6	16.01	11.8766	200	64.6213		44.6654		3.3	0.0134		5.38511			0.04			44.6654	2.80402	1.47161	44.92	1.67	15.67	5.83	9.74	0.17	9.18	2.82	1.48	0.57		3.3		100.57	5.22
Stelling et al. 2008	Basalt	1200	IHPV	6	23.66	14.6976	200	96.6915		48.2852		3.99	0.028		10.7435			0.04			48.2852	2.16978	0.979902	48.29	1.73	16.53	5.75	9.47	0.09	7	2.17	0.98	0.58		3.99		100.01	3.43
Stelling et al. 2008	Basalt	1250	IHPV	6	3.04	2.16422	200	3.17585		46.3245		0.89	0.05		0			0.01			46.3245	3.40197	1.79051	46.57	1.67	15.28	5.77	9.88	0.15	9.73	3.42	1.8	0.61		0.89		100.53	4.76
Stelling et al. 2008	Basalt	1250	IHPV	6	3.6	2.85566	200	6.21511		45.6472		1.32	0.18		0			0.03			45.6472	3.28326	1.69137	45.88	1.61	15.03	5.74	9.95	0.14	10.38	3.3	1.7	0.58		1.32		100.51	4.88
Stelling et al. 2008	Basalt	1250	IHPV	6	4.88	4.89091	200	14.5961		45.936		1.81	0.18		0			0.03			45.936	3.20946	1.75874	46.23	1.63	15.12	5.75	9.82	0.16	9.57	3.23	1.77	0.6		1.81		100.64	4.95
Stelling et al. 2008	Basalt	1250	IHPV	6	6.81	6.18272	200	22.0192		45.6369		2.16	0.31		0			0.03			45.6369	3.23972	1.7653	45.5	1.65	15.07	5.76	9.89	0.16	8.83	3.23	1.76	0.57		2.16		99.7	5.12
Stelling et al. 2008	Basalt	1250	IHPV	6	17.27	13.8065	200	47.8048		45.5443		2.1	0.77		2.17294			0.01			45.5443	3.09879	1.66782	46.15	1.62	15.07	5.6	9.93	0.22	10.06	3.14	1.69	0.58		2.1		101.33	5.16
Stelling et al. 2008	Basalt	1250	IHPV	6	12.29	9.79515	200	47.8048		45.441		2.96	0.0131		4.34589			0.03			45.441	3.1779	1.6731	45.9	1.6	15.1	5.54	9.83	0.18	9.67	3.21	1.69	0.56		2.96		101.01	4.77
Stelling et al. 2008	Basalt	1250	IHPV	6	15.56	11.6567	200	63.6166		45.4165		3.31	0.0159		5.45285			0.06			45.4165	2.94264	1.59601	45.53	1.66	15.43	5.7	10.01	0.19	8.53	2.95	1.6	0.57		3.31		100.25	4.76
Stelling et al. 2008	Basalt	1250	IHPV	6	23.15	14.9062	200	90.6905		48.4244		3.69	0.028		9.67365			0.04			48.4244	2.41035	1.02736	49.02	1.79	16.97	5.94	10	0.11	7.35	2.44	1.04	0.58		3.69		101.23	2.29
Webster 1999	Basalticandesite	1103	IHPV	234	6	6.03352	196	17.8071		51.0837		1.79	3.62403		10.6842			0.05			51.0837	1.65947	0.231926	51.1	0.67	15.9	8.04	10.9	0.19	11.2	1.66	0.232	0.14				100.032
Webster 1999	Basalticandesite	1088	IHPV	188	0.9	0.927835	200	1.48392		51.0837		0.97	0.558752		0.890353			0.05			51.0837	1.65947	0.231926	51.1	0.67	15.9	8.04	10.9	0.19	11.2	1.66	0.232	0.14				100.032
Webster 1999	Basalticandesite	1088	IHPV	188	1.8	1.76796	200	5.27616		51.0837		1.81	1.0619		3.1657			0.05			51.0837	1.65947	0.231926	51.1	0.67	15.9	8.04	10.9	0.19	11.2	1.66	0.232	0.14				100.032
Webster 1999	Andesite	1088	IHPV	188	1.4	1.37931	200	1.97856		56.7426		0.87	0.831374		1.18714			0.05			56.7426	3.56783	1.26991	56.3	0.95	17.4	4.42	7.88	0.12	7.17	3.54	1.26	0.18				99.22
Botcharnikov et al. 2004	Rhyodacite	850	CSPV	120 +/- 5	6.98663	6.98663	200	0.967643		71.5604		0.084	13.9794		1.93529	0.12		0.005		CLS-88	71.5604	3.05495	2.85714	65.12	0.47	13.44	0.68	3.29	0.02	2.47	2.78	2.6			0.084	0.006	91
Botcharnikov et al. 2004	Rhyodacite	850	CSPV	120 +/- 5	9.65356	9.65356	200	3.48578		71.7637		0.219	5.29667		1.90133	0.23		0.013		CL-51	71.7637	2.81933	2.92693	66.69	0.36	14.02	0.53	3.12	0.11	2.54	2.62	2.72			0.219		92.93
Botcharnikov et al. 2004	Rhyodacite	850	CSPV	120 +/- 5	10.2279	10.2279	200	3.79435		72.2127		0.225	6.82829		2.52956	0.46		0.008		ClS-79	72.2127	2.6101	2.96455	67.23	0.43	13.82	0.67	3.08	0.11	2.33	2.43	2.76			0.225	0.013	93.1
Botcharnikov et al. 2004	Rhyodacite	850	CSPV	120 +/- 5	9.35455	9.35455	200	3.48578		72.5855		0.226	6.80948		2.53511	0.49		0.007		ClS-80	72.5855	2.71368	2.98077	67.94	0.44	13.91	0.7	3.01	0.1	1.92	2.54	2.79			0.226	0.016	93.6
Botcharnikov et al. 2004	Rhyodacite	850	CSPV	120 +/- 5	11.3073	11.3073	200	4.10157		73.5481		0.22	8.74698		3.15505	0.53		0.018		ClS-78	73.5481	2.5967	3.09234	68.26	0.47	13.77	0.7	2.86	0.1	1.13	2.41	2.87			0.22	0.014	92.81
Botcharnikov et al. 2004	Rhyodacite	850	CSPV	120 +/- 5	7.42305	7.42305	200	5.61776		70.912		0.459	3.30689		2.49678	0.3		0.014		Cl-52	70.912	2.85408	2.80043	66.09	0.4	14.03	0.69	3.37	0.13	2.78	2.66	2.61			0.459		93.2
Botcharnikov et al. 2004	Rhyodacite	850	CSPV	120 +/- 5	16.2865	16.2865	200	9.694		71.1559		0.361	7.36152		4.24113	0.35		0.041		ClS-104	71.1559	3.15937	2.86823	65.99	0.46	13.81	0.9	3.35	0.12	2.15	2.93	2.66			0.361	0.016	92.74
Botcharnikov et al. 2004	Rhyodacite	850	CSPV	120 +/- 5	18.1866	18.1866	200	19.6409		70.5386		0.655	4.67656		5.05052	0.36				Cl-53	70.5386	2.77837	2.72494	66.01	0.45	14.07	0.79	3.64	0.11	2.72	2.6	2.55			0.655		93.58
Botcharnikov et al. 2004	Rhyodacite	850	CSPV	120 +/- 5	20.6615	20.6615	200	22.484		70.815		0.66	6.59779		7.12909	0.35		0.025		ClS-103	70.815	3.00655	2.59852	65.95	0.49	13.7	0.93	3.66	0.09	2.41	2.8	2.42			0.66	0.014	93.13
Botcharnikov et al. 2004	Rhyodacite	850	CSPV	120 +/- 5	27.8963	27.8963	200	26.0794		73.2545		0.567	11.996		11.1769	0.43		0.02		ClS-76	73.2545	2.61166	3.01674	68.72	0.43	13.39	0.66	2.95	0.1	1.69	2.45	2.83			0.567	0.018	93.81
Botcharnikov et al. 2004	Rhyodacite	850	CSPV	120 +/- 5	26.9604	26.9604	200	22.7151		74.3936		0.511	5.31397		4.37882	0.32		0.021		ClS-75	74.3936	2.67021	3.03191	69.93	0.46	13.23	0.86	2.87	0.06	0.87	2.51	2.85			0.511	0.017	94
Bureau et al. 2000	Albite melt	900	Nimonic 105 CSPV	168	8	7.95534	200	1.87963		69.7692		0.1433	0.1832			0.3		0.0033			69.7692	11.3516	0	63.49		17.18					10.33						91
Bureau et al. 2000	Albite melt	900	Nimonic 105 CSPV	168	8.2	8.21053	200	1.9291		69.4481		0.1425	0.190139			0.3		0.0033			69.4481	11.7937	0	63.42		17.43					10.77						91.32
Bureau et al. 2000	Albite melt	900	Nimonic 105 CSPV	168	8.2	8.17439	200	1.48392		69.9328		0.1101	0.133641			0.3		0.0018			69.9328	11.2518	0	63.52		17.09					10.22						90.83
Bureau et al. 2000	Albite melt	900	Nimonic 105 CSPV	168	7.6	7.55712	200	1.41797		69.3804		0.1138	0.205862			0.3		0.0031			69.3804	11.802	0	63.49		17.22					10.8						91.51
Bureau et al. 2000	Albite melt	900	Nimonic 105 CSPV	168	10.1	10.0719	200	1.15416		70.4018		0.0695	0.202888			0.3		0.0014			70.4018	10.743	0	63.96		17.12					9.76						90.85
Bureau et al. 2000	Albite melt	900	Nimonic 105 CSPV	168	7.6	7.67544	200	0.57708		70.0972		0.0456	0.555459			0.3		0.0033			70.0972	11.0346	0	64.16		17.27					10.1						91.53
Bureau et al. 2000	Albite melt	900	Nimonic 105 CSPV	168	4.2	3.81679	200	0.0824401		70.2048		0.0131	0.524445			0.3		0.0018			70.2048	10.8555	0	64.09		17.29					9.91						91.29
Alleti et al. 2009	Trachybasalt	1200	IHPV	4		2.6	51	0.643032		48.425		0.15	0.31805		0.065952			0.01		r5-1	48.425	3.71693	1.95296	46.12	1.57	15.94	6.52	10.03	0.17	9.35	3.54	1.86			0.15		95.24
Alleti et al. 2009	Trachybasalt	1200	IHPV	4		5.66667	51	1.68178		48.7671		0.18	1.26212		0.362736			0.01		r5-2	48.7671	3.60379	1.91781	46.28	1.62	15.88	6.4	9.94	0.12	9.25	3.42	1.82			0.18		94.9
Alleti et al. 2009	Trachybasalt	1200	IHPV	4		5.04545	51	1.83017		48.6904		0.22	0.849716		0.296784			0.01		r5-3	48.6904	3.64187	1.94094	46.66	1.62	16.22	6.41	10.04	0.2	9.12	3.49	1.86			0.22		95.83
Alleti et al. 2009	Trachybasalt	1200	IHPV	4		3.70968	51	1.89612		48.2051		0.31	0.783387		0.395712			0.01		r5-4	48.2051	3.88278	2.07221	46.06	1.6	16.08	6.35	9.98	0.17	9.31	3.71	1.98			0.31		95.55
Alleti et al. 2009	Trachybasalt	1200	IHPV	3		0.52381	102	0.181368		48.847		0.21	0.196901		0.065952			0.02		r14-2	48.847	3.46425	1.89534	46.39	1.65	15.33	6.61	10.3	0.17	9.22	3.29	1.8			0.21		94.97
Alleti et al. 2009	Trachybasalt	1200	IHPV	3		4.08	102	1.68178		48.9832		0.25	2.42209		0.989281			0.02		r14-3	48.9832	3.51912	1.90707	46.49	1.67	15.38	6.44	10.13	0.18	9.21	3.34	1.81			0.25		94.91
Alleti et al. 2009	Trachybasalt	1200	IHPV	3		1.30769	101	0.280296		48.5265		0.13	0.323718		0.065952			0.01		r33-0	48.5265	3.35904	1.8274	45.94	1.63	15.69	6.48	10.07	0.15	8.99	3.18	1.73		0.67	0.13		94.67
Alleti et al. 2009	Trachybasalt	1200	IHPV	3		3.09524	101	1.07172		48.6906		0.21	1.15232		0.395712			0.01		r33-1	48.6906	3.37909	1.93242	46.11	1.63	15.63	6.39	9.83	0.15	9.05	3.2	1.83		0.66	0.21		94.7
Alleti et al. 2009	Trachybasalt	1200	IHPV	3		8.35714	202	3.85819		48.2777		0.28	6.24289		2.86891			0.02		r34-1	48.2777	3.34769	1.85145	44.85	1.61	15.3	6.3	9.56	0.1	8.59	3.11	1.72		0.66	0.28		92.9
Alleti et al. 2009	Trachybasalt	1200	IHPV	3		10.5577	202	9.05192		48.2174		0.52	7.5878		6.49628			0.02		r34-3	48.2174	3.64088	1.9879	44.63	1.6	15.33	6.18	9.69	0.17	8.59	3.37	1.84		0.64	0.52		92.56
Alleti et al. 2009	Trachybasalt	1200	IHPV	3		5.56849	202	13.4048		47.3094		1.46	2.15867		5.07831			0.12		r34-5	47.3094	4.01961	2.37473	43.43	1.52	14.77	6.06	9.49	0.18	8.35	3.69	2.18		0.67	1.41		91.8
Webster et al. 2009b	Rhyolite	900	IHPV	309	16.1	16	200	15.8285		70.4213		0.6	1.92296		1.58285	1.48		0.04			70.4213	4.94389	3.3665	66.52	0.4	14.36	0.4	2.42	0.04	1.67	4.67	3.18	0.02	0.18	0.6		94.46
Webster et al. 2009b	Rhyolite	900	IHPV	309	27.6	27.3684	204	25.7213		70.0768		0.57	3.3435		2.57213	1.36		0.04			70.0768	5.07787	3.60572	65.69	0.39	14.36	0.39	2.36	0.03	1.52	4.76	3.38	0.03	0.19	0.57		93.74
Webster et al. 2009b	Rhyolite	900	IHPV	309	25.5	25.4545	204	13.8499		71.8972		0.33	2.97645		1.38499	1.44		0.02			71.8972	5.08547	4.71388	67.72	0.12	14.07	0.12	1.39	0.01	1.02	4.79	4.44	0.02	0.14	0.33		94.19
Webster et al. 2009b	Rhyolite	923	IHPV	432	114.9	113.333	204	67.2711		73.2104		0.36	22.028		6.72711	5		0.06			73.2104	4.01948	6.6197	70.67	0.32	13.72	0.14	0.56	0.01	0.37	3.88	6.39	0.01	0.13	0.36		96.53
Webster et al. 2009b	Rhyolite	923	IHPV	432	65.3	65.1786	204	60.1812		71.9921		0.56	8.00982		6.01812	2.68		0.04			71.9921	4.29928	5.40541	68.99	0.24	14.39	0.18	1.72	0.01	0.31	4.12	5.18	0.02	0.12	0.56		95.83
Webster et al. 2009b	Rhyolite	923	IHPV	432	35.5	35.3623	204	40.2307		70.9939		0.69	3.68179		4.02307	1.56		0.02			70.9939	4.72731	4.73784	67.43	0.41	14.5	0.3	2.15	0.02	0.8	4.49	4.5	0.02	0.14	0.69		94.98
Webster et al. 2009b	Rhyolite	914	IHPV	852	56.8	56.1538	198	48.145		71.6744		0.52	6.0164		4.8145	0.9		0.02			71.6744	4.26584	6.70788	69.56	0.26	13.49	0.27	0.5	0	1.62	4.14	6.51	0.01	0.16	0.52		97.05
Webster et al. 2009b	Rhyolite	914	IHPV	852	50.2	50.1429	198	57.8729		69.7261		0.7	5.77521		5.78729	2.2		0.04			69.7261	4.80068	6.059	65.94	0.39	13.8	0.38	1.39	0.02	1.58	4.54	5.73	0.04	0.05	0.7		94.57
Webster et al. 2009b	Rhyolite	914	IHPV	852	36	36.0274	198	43.3635		69.5708		0.73	6.11036		4.33635	1.18		0.1			69.5708	4.63449	4.76292	65	0.4	14.11	0.36	2.31	0	1.62	4.33	4.45	0.03	0.09	0.73		93.43
Webster et al. 2009b	TrachyDacite	924	IHPV	910	23.4	23.2877	205	28.0296		68.2781		0.73	3.45489		2.80296	1.48		0.08			68.2781	6.71141	4.77139	65.11	0.38	14.08	0.25	1.47	0.04	2.23	6.4	4.55	0.02	0.06	0.73		95.36
Webster et al. 2009b	TrachyDacite	924	IHPV	910	39.3	39.1549	205	45.8367		67.5038		0.71	5.12637		4.58367	0.76		0.06			67.5038	6.77468	6.0962	66.66	0.42	14.52	0.2	1.33	0.05	2.08	6.69	6.02	0.02	0.03	0.71		98.75
Webster et al. 2009b	TrachyDacite	922	IHPV	646	32.2	32.1849	198	63.1491		66.8112		1.19	5.83601		6.31491	0.74		0.18			66.8112	5.85502	4.48162	64.7	0.48	14.1	0.72	1.95	0.04	3.27	5.67	4.34	0.24	0.13	1.19		96.84
Webster et al. 2009b	TrachyDacite	922	IHPV	646	47.6	47.5728	198	80.7913		68.2693		1.03	4.84614		8.07913	1.56		0.02			68.2693	5.422	4.41253	65.6	0.45	14.19	0.73	1.84	0.02	2.52	5.21	4.24	0.12	0.13	1.03		96.09
Webster et al. 2009b	Rhyolite	911	IHPV	648	58.8	59.1566	200	80.9561		70.876		0.83	8.21621		8.09561	1.64		0.08			70.876	5.18151	4.7885	68.53	0.45	13.75	0.64	1.48	0.02	1.19	5.01	4.63	0.11	0.04	0.83		96.69
Webster et al. 2009b	Rhyolite	911	IHPV	648	49.6	49.5238	200	68.5901		69.3713		0.84	5.48521		6.85901	1		0.04			69.3713	5.39891	4.81412	66.43	0.45	14.37	0.65	1.7	0.03	1.22	5.17	4.61	0.19	0.1	0.84		95.76
Alletti et al. 2014	Phonolite	1000	IHPV	67.5		3.71429	250	0.857377		56.5063		0.14	3.73714		0.857377	0.3		0.0155556			56.5063	7.87466	4.90386	55.54	1.12	19.26	1.04	2.52	0.25	5.42	7.74	4.82	0.49		0.09		98.29
Alletti et al. 2014	Phonolite	1000	IHPV	67.5		4.23077	250	1.81368		56.5063		0.26	2.16699		0.906841	0.3		0.0288889			56.5063	7.87466	4.90386	55.54	1.12	19.26	1.04	2.52	0.25	5.42	7.74	4.82	0.49		0.09		98.29
Alletti et al. 2014	Phonolite	1000	IHPV	67.5		5.67568	250	3.46248		56.5063		0.37	2.46579		1.45424	0.3		0.0411111			56.5063	7.87466	4.90386	55.54	1.12	19.26	1.04	2.52	0.25	5.42	7.74	4.82	0.49		0.09		98.29
Alletti et al. 2014	Phonolite	1000	IHPV	67.5		7.83333	250	7.74937		56.5063		0.6	2.14304		1.93734	0.3		0.0666667			56.5063	7.87466	4.90386	55.54	1.12	19.26	1.04	2.52	0.25	5.42	7.74	4.82	0.49		0.09		98.29
Alletti et al. 2014	Phonolite	1000	IHPV	67.5		18.1818	250	23.0832		56.5063		0.77	3.2497		3.23165	0.3		0.0855556			56.5063	7.87466	4.90386	55.54	1.12	19.26	1.04	2.52	0.25	5.42	7.74	4.82	0.49		0.09		98.29
Alletti et al. 2014	Phonolite	1000	IHPV	67.5		33.7079	250	49.464		56.5063		0.89	5.51262		5.93568	0.3		0.0988889			56.5063	7.87466	4.90386	55.54	1.12	19.26	1.04	2.52	0.25	5.42	7.74	4.82	0.49		0.09		98.29
Alletti et al. 2014	Phonolite	1000	IHPV	75		1.57143	200	0.362736		56.5063		0.14	0.804881		0.181368	0.3		0.0155556			56.5063	7.87466	4.90386	55.54	1.12	19.26	1.04	2.52	0.25	5.42	7.74	4.82	0.49		0.09		98.29
Alletti et al. 2014	Phonolite	1000	IHPV	75		2.56	200	1.05523		56.5063		0.25	1.31122		0.527616	0.3		0.0277778			56.5063	7.87466	4.90386	55.54	1.12	19.26	1.04	2.52	0.25	5.42	7.74	4.82	0.49		0.09		98.29
Alletti et al. 2014	Phonolite	1000	IHPV	75		2.77778	200	1.6488		56.5063		0.36	1.42277		0.824401	0.3		0.04			56.5063	7.87466	4.90386	55.54	1.12	19.26	1.04	2.52	0.25	5.42	7.74	4.82	0.49		0.09		98.29
Alletti et al. 2014	Phonolite	1000	IHPV	75		5.83333	200	5.7708		56.5063		0.6	2.59072		2.48145	0.3		0.0666667			56.5063	7.87466	4.90386	55.54	1.12	19.26	1.04	2.52	0.25	5.42	7.74	4.82	0.49		0.09		98.29
Alletti et al. 2014	Phonolite	1000	IHPV	75		14.2857	200	19.7856		56.5063		0.84	2.90129		3.36355	0.3		0.0933333			56.5063	7.87466	4.90386	55.54	1.12	19.26	1.04	2.52	0.25	5.42	7.74	4.82	0.49		0.09		98.29
Alletti et al. 2014	Phonolite	1000	IHPV	75		30.5263	200	47.8152		56.5063		0.95	5.22042		6.21598	0.3		0.105556			56.5063	7.87466	4.90386	55.54	1.12	19.26	1.04	2.52	0.25	5.42	7.74	4.82	0.49		0.09		98.29
Chevychelov et al. 2008	Phonolite	865	CSPV	179	7.8	7.93103	200	3.79224		59.4142		0.29	1.4838		0.65952	1.2		0.02		PG-56c	59.4142	5.43933	9.41423	56.8	0.17	19.8	1.5	0.1	0.31	2.7	5.2	9			0.29	0.01	95.6
Chevychelov et al. 2008	Phonolite	865	CSPV	179	27.4	27.4	200	22.5886		59.9369		0.5	29.0827		23.9076	1.6		0.04		PG-55g	59.9369	5.04732	9.35857	57	0.17	19.6	1.4	0.1	0.36	2.5	4.8	8.9			0.5	0.02	95.1
Chevychelov et al. 2008	Phonolite	865	CSPV	179	68.2	68.2692	200	58.5324		61.2802		0.52	29.797		23.9076	1		0.08		PG-54g	61.2802	5.14166	8.81427	58.4	0.18	19.6	0.7	0.1	0.26	1.8	4.9	8.4			0.52	0.04	95.3
Chevychelov et al. 2008	Phonolite	865	CSPV	168	6.3	6.33333	200	3.13272		58.805		0.3	2.69989		1.31904	0.6		0.02		PG-48	58.805	5.13627	9.53878	56.1	–	19.7	1.7	–	0.16	2.8	4.9	9.1		0.1	0.3	0.01	95.4
Chevychelov et al. 2008	Phonolite	865	CSPV	180	3.5	3.44828	200	1.6488		58.977		0.29	0.41888		0.16488	1.2		0.02		PG-60b	58.977	5.32359	9.49896	56.5	0.19	19.7	1.9	0.1	0.19	2.8	5.1	9.1		0.31	0.29	0.01	95.8
Chevychelov et al. 2008	Phonolite	865	CSPV	174	10.2	10	200	3.2976		59.3617		0.2	1.41421		0.32976	0.8		0.02		PG-25	59.3617	4.89362	9.46809	55.8	0.19	19.6	1.6	0.1	0.16	2.5	4.6	8.9		0.48	0.2	0.01	94
Chevychelov et al. 2008	Phonolite	865	CSPV	205	1.4	1.35135	200	0.824401		58.5805		0.37	0.545454		0.32976	1		0.02		PG-12	58.5805	5.19068	9.42797	55.3	0.18	19.6	1.9	0.1	0.19	2.5	4.9	8.9		0.56	0.37	0.01	94.4
Chevychelov et al. 2008	Phonolite	865	CSPV	175	3.5	3.54839	200	1.81368		58.7234		0.31	0.684574		0.32976	1.2		0.02		PG-16	58.7234	5.21277	9.3617	55.2	0.16	19.7	1.8	0.1	0.19	2.6	4.9	8.8		0.54	0.31	0.01	94
Chevychelov et al. 2008	Phonolite	865	CSPV	186	6.9	6.66667	200	3.95712		58.9852		0.36	1.70732		0.989281	2		0.02		PG-39	58.9852	5.1797	9.30233	55.8	0.16	19.1	1.8	0.1	0.2	2.7	4.9	8.8		0.87	0.36	0.01	94.6
Chevychelov et al. 2008	Phonolite	865	CSPV	189	25.6	25.6	200	21.1047		59.6013		0.5	17.7188		14.5094	1.8		0.04		PG-46	59.6013	5.14166	9.234	56.8	–	19.4	1.4	0.2	0.16	2.6	4.9	8.8		0.11	0.5	0.02	95.3
Chevychelov et al. 2008	Phonolite	865	CSPV	179	14.5	14.5833	200	11.5416		59.4142		0.48	3.74437		2.80296	1.2		0.04		PG-59b,c	59.4142	5.23013	9.20502	56.8	0.17	19.9	1.8	0.1	0.19	2.7	5	8.8		0.32	0.48	0.02	95.6
Chevychelov et al. 2008	Phonolite	865	CSPV	205	13.6	13.6207	200	13.0255		59.5949		0.58	3.77635		3.13272	1		0.08		PG-11	59.5949	4.69083	8.84861	55.9	0.15	20.2	1.5	0.2	0.15	2.6	4.4	8.3		0.66	0.58	0.04	93.8
Chevychelov et al. 2008	Phonolite	865	CSPV	168	24	24	200	23.7427		58.7618		0.6	4.62073		3.2976	1.4		0.08		PG-52	58.7618	5.03673	9.234	56	0.16	20.3	1.7	0.1	0.1	2.8	4.8	8.8		0.62	0.6	0.04	95.3
Chevychelov et al. 2008	Phonolite	845	CSPV	170	29.6	29.6667	200	29.3487		58.5624		0.6	6.2456		4.78152	1		0.08		PG-9	58.5624	5.1797	9.19662	55.4	0.17	20.6	1.9	–	0.14	2.6	4.9	8.7		0.45	0.6	0.04	94.6
Chevychelov et al. 2008	Phonolite	845	CSPV	170	32.2	32.2581	200	32.976		59.7237		0.62	6.7849		4.45176	1		0.1		PG-8	59.7237	4.78215	8.50159	56.2	–	19.9	1.3	0.1	0.22	2.7	4.5	8		0.56	0.62	0.05	94.1
Chevychelov et al. 2008	Phonolite	865	CSPV	179	53.7	53.75	200	42.5391		61.6754		0.48	22.3289		17.3124	1.2		0.04		PG-58f,g	61.6754	4.92147	8.90052	58.9	0.12	19.3	1.5	0.1	0.13	1.7	4.7	8.5		0.11	0.48	0.02	95.5
Chevychelov et al. 2008	Phonolite	865	CSPV	186	80.1	79.1667	200	62.6544		62.2622		0.48	32.7794		24.732	3.2		0.06		PG-41	62.2622	4.96829	8.77378	58.9	0.18	19.4	1.8	0.1	0.17	1.8	4.7	8.3		0.15	0.48	0.03	94.6
Chevychelov et al. 2008	Phonolite	865	CSPV	186	64.7	64.7273	200	58.6973		61.2354		0.55	15.9776		11.7065	1.6		0.08		PG-40	61.2354	5.21832	7.98722	57.5	0.13	19.8	1.7		0.13	2.1	4.9	7.5		0.45	0.55	0.04	93.9
Chevychelov et al. 2008	Phonolite	865	CSPV	168	54.2	54.1667	200	64.3032		59.6436		0.72	16.6665		15.3339	1.2		0.14		PG-51	59.6436	4.8218	8.80503	56.9		19.5	1.5		0.17	2.7	4.6	8.4		0.68	0.72	0.07	95.4
Chevychelov et al. 2008	Phonolite	1000	CSPV	120	5.1	5.14286	200	2.96784		57.8947		0.35	1.67872		0.824401	1.2		0.06		PR-70f,	57.8947	5.58539	9.98926	53.9		18.5	1.5		0.07	2.3	5.2	9.3			0.35	0.03	93.1
Chevychelov et al. 2008	Phonolite	1000	CSPV	120	26.1	26.1538	200	22.4237		58.127		0.52	7.84176		5.7708	1.2		0.08		PR-66f,	58.127	5.27449	9.79548	54		19.1	1.4		0.12	2.3	4.9	9.1			0.52	0.04	92.9
Chevychelov et al. 2008	Phonolite	1000	CSPV	120	59.5	59.5082	200	59.8515		60		0.61	19.3522		15.4987	1.2		0.12		PR-60f,	60	4.75676	8.97297	55.5		19.4	1.5		0.11	2.2	4.4	8.3			0.61	0.06	92.5
Chevychelov et al. 2008	Phonolite	1000	CSPV	120	3.8	3.84615	200	2.4732		57.9117		0.39	1.29398		0.65952	1		0.08		PR-69f, h	57.9117	5.48977	10.226	53.8		20	1.5		0.26	2.3	5.1	9.5		0.2	0.39	0.04	92.9
Chevychelov et al. 2008	Phonolite	1000	CSPV	120	5.2	5.27778	200	3.13272		57.7253		0.36	1.04038		0.32976	1		0.06		PR-67f, h	57.7253	5.36481	10.3004	53.8		19.9	1.6		0.25	2.3	5	9.6		0.51	0.36	0.03	93.2
Chevychelov et al. 2008	Phonolite	1000	CSPV	120	7.6	7.64706	200	4.28688		57.3434		0.34	3.50546		1.81368	1.4		0.06		PR-62f, h	57.3434	5.39957	10.1512	53.1		19.9	1.1		0.27	2.2	5	9.4		1.3	0.34	0.03	92.6
Chevychelov et al. 2008	Phonolite	1000	CSPV	120	26	26.0377	200	22.7535		58.2609		0.53	13.9609		11.7065	1.2		0.08		PR-65f, h	58.2609	5.21739	9.8913	53.6		20	1.5		0.23	2.2	4.8	9.1		0.2	0.53	0.04	92
Chevychelov et al. 2008	Phonolite	1000	CSPV	120	26.8	26.6667	200	23.7427		58.4416		0.54	8.8891		7.08984	1		0.08		PR-64f, h	58.4416	5.19481	9.74026	54		19.9	1.2		0.24	2.2	4.8	9		0.59	0.54	0.04	92.4
Chevychelov et al. 2008	Phonolite	1000	CSPV	120	21	20.8955	200	23.0832		57.9459		0.67	5.45669		4.9464	1.4		0.1		PR-61f, h	57.9459	5.18919	9.72973	53.6		20	0.8		0.26	2.2	4.8	9		1.31	0.67	0.05	92.5
Chevychelov et al. 2008	Phonolite	1000	CSPV	120	52.2	52.2388	200	57.708		59.634		0.67	9.95702		8.57377	1		0.08		PR-59f, h	59.634	4.84392	8.8267	55.4		20.6	1.1		0.23	2.1	4.5	8.2		0.21	0.67	0.04	92.9
Chevychelov et al. 2008	Phonolite	1000	CSPV	120	51.7	51.7391	200	58.8622		59.6983		0.69	10.7344		8.73865	1		0.1		PR-58f, h	59.6983	4.84914	9.15948	55.4		20.4	0.6		0.26	2.1	4.5	8.5		0.49	0.69	0.05	92.8
Chevychelov et al. 2008	Phonolite	1000	CSPV	120	48.7	48.7179	200	62.6544		58.6768		0.78	11.9903		12.0362	1.2		0.12		PR-57f, h	58.6768	4.88069	9.32755	54.1		20.2	0.7		0.24	2.2	4.5	8.6		1.04	0.78	0.06	92.2
Chevychelov et al. 2008	Phonolite	1000	CSPV	144	3.7	3.61111	200	2.14344		59.7884		0.36	1.12908		0.65952	1		0.02		PG-77f	59.7884	5.07937	8.78307	56.5		19.7	2		0.2	2.6	4.8	8.3			0.36	0.01	94.5
Chevychelov et al. 2008	Phonolite	1000	CSPV	144	36.2	36.1364	200	26.2159		61.0638		0.44	16.2416		6.92496	1.2		0.16		PG-73f	61.0638	4.57447	8.19149	57.4		19.6	1.5		0.06	2.8	4.3	7.7			0.44	0.08	94
Chevychelov et al. 2008	Phonolite	1000	CSPV	144	3.6	36.1111	200	21.4344		59.5163		0.36	2.29332		0.65952	1.4		0.02		PG-79f	59.5163	5.36278	8.93796	56.6		19.5	2.1		0.17	2.7	5.1	8.5		0.13	0.36	0.01	95.1
Chevychelov et al. 2008	Phonolite	1000	CSPV	144	1.3	1.35135	200	0.824401		59.3849		0.37	0.199009		0.0824401	1		0.04		PG-81f	59.3849	5.19618	9.01379	56		19.3	2		0.17	2.7	4.9	8.5		0.37	0.37	0.02	94.3
Chevychelov et al. 2008	Phonolite	1000	CSPV	144	0.18	0.166667	200	0.0989281		60.5096		0.36	0.111496		0.065952	1.4		0.02		PG-75f	60.5096	4.77707	8.38641	57		20.3	1.7		0.12	1.9	4.5	7.9		0.3	0.36	0.01	94.2
Chevychelov et al. 2008	Phonolite	1000	CSPV	144	33.1	33	200	27.2052		60.255		0.5	18.9358		14.1797	1.2		0.12		PG-82f	60.255	4.88842	8.39532	56.7		19.7	1.6		0.11	2.9	4.6	7.9		0.11	0.5	0.06	94.1
Chevychelov et al. 2008	Phonolite	1000	CSPV	144	29.5	29.4444	200	26.2159		60.5514		0.54	9.73564		7.74937	1		0.08		PG-74f	60.5514	4.87805	8.16543	57.1		19.7	1.4		0.05	2.9	4.6	7.7		0.34	0.54	0.04	94.3
Chevychelov et al. 2008	Phonolite	1000	CSPV	144	31.3	31.25	200	32.976		60.5319		0.64	8.30563		7.08984	0.8		0.1		PG-68f	60.5319	5	8.7234	56.9		19.6	1.5		0.08	2.1	4.7	8.2		0.41	0.64	0.05	94
Chevychelov et al. 2008	Phonolite	1000	CSPV	144	76.1	76.1429	200	87.8811		60.4407		0.7	14.2511		13.0255	1		0.08		PG-70f	60.4407	4.82686	8.18468	57.6		19.8	1.8		0.17	2.5	4.6	7.8		0.3	0.7	0.04	95.3
Chevychelov et al. 2008	Phonolite	1000	CSPV	144	79.8	79.878	200	107.996		59.9579		0.82	17.229		20.7749	1.2		0.08		PG-71f	59.9579	4.74183	8.5353	56.9		19.6	1.7		0.13	2.6	4.5	8.1		0.44	0.82	0.04	94.9
Webster 1988	Rhyolite	850	IHPV	191	8.5	8.45455	50	1.53339		72.9		0.11	0.676364			0.8		0.0088		SM-16	72.9	4.62963	5.13285	72.9	0.04	13.8		0.4	0.04	1.12	4.6	5.1		1.25	0.11		99.36
Webster 1988	Rhyolite	900	IHPV	236	9.7	9.75	50	1.28606		72.9		0.08	0.78			0.8		0.0064			72.9	4.63103	5.1344	72.9	0.04	13.8		0.4	0.04	1.12	4.6	5.1		1.25	0.08		99.33
Webster 1988	Rhyolite	950	IHPV	194	9	9	50	1.33553		72.9		0.09	0.72			0.8		0.0072			72.9	4.63056	5.13388	72.9	0.04	13.8		0.4	0.04	1.12	4.6	5.1		1.25	0.09		99.34
Webster 1988	Rhyolite	725	IHPV	289	2.7	2.75	100	0.544104		72.9		0.12	0.22			0.8		0.0096			72.9	4.62916	5.13233	72.9	0.04	13.8		0.4	0.04	1.12	4.6	5.1		1.25	0.12		99.37
Webster 1988	Rhyolite	775	IHPV	96	3.6	3.6	100	0.593568		72.9		0.1	0.288			0.8		0.008			72.9	4.6301	5.13337	72.9	0.04	13.8		0.4	0.04	1.12	4.6	5.1		1.25	0.1		99.35
Webster 1988	Rhyolite	797	IHPV	256	5.2	5.2	100	0.857377		72.9		0.1	0.416			0.8		0.008			72.9	4.6301	5.13337	72.9	0.04	13.8		0.4	0.04	1.12	4.6	5.1		1.25	0.1		99.35
Webster 1988	Rhyolite	769	IHPV	176	3.4	3.41667	200	0.676008		72.9		0.12	0.273333			0.8		0.0096			72.9	4.62916	5.13233	72.9	0.04	13.8		0.4	0.04	1.12	4.6	5.1		1.25	0.12		99.37
Webster 1988	Rhyolite	775	IHPV	232	9.3	9.33333	200	0.923329		72.9		0.06	0.746667			0.8		0.0048			72.9	4.63196	5.13543	72.9	0.04	13.8		0.4	0.04	1.12	4.6	5.1		1.25	0.06		99.31
Webster 1988	Rhyolite	800	IHPV	120	3.8	3.75	200	0.741961		72.9		0.12	0.3			0.8		0.0096			72.9	4.62916	5.13233	72.9	0.04	13.8		0.4	0.04	1.12	4.6	5.1		1.25	0.12		99.37
Webster 1988	Rhyolite	800	IHPV	212	14.5	14.5	200	0.239076		72.9		0.01	1.16			0.8		0.0008			72.9	4.63429	5.13802	72.9	0.04	13.8		0.4	0.04	1.12	4.6	5.1		1.25	0.01		99.26
Webster 1988	Rhyolite	800	IHPV	286	8	8	200	0.131904		72.9		0.01	0.64			0.8		0.0008			72.9	4.63429	5.13802	72.9	0.04	13.8		0.4	0.04	1.12	4.6	5.1		1.25	0.01		99.26
Webster 1988	Rhyolite	800	IHPV	286	13.7	13.6667	200	0.0676008		72.9		0.003	1.09333			0.8		0.00024			72.9	4.63462	5.13838	72.9	0.04	13.8		0.4	0.04	1.12	4.6	5.1		1.25	0.003		99.253
Webster 1988	Rhyolite	800	IHPV	261	11	10.9259	200	0.972793		72.9		0.054	0.874074			0.8		0.00432			72.9	4.63224	5.13574	72.9	0.04	13.8		0.4	0.04	1.12	4.6	5.1		1.25	0.054		99.304
Webster 1988	Rhyolite	800	IHPV	261	11.7	11.6667	200	1.03874		72.9		0.054	0.933333			0.8		0.00432			72.9	4.63224	5.13574	72.9	0.04	13.8		0.4	0.04	1.12	4.6	5.1		1.25	0.054		99.304
Webster 1988	Rhyolite	800	IHPV	261	8.4	8.33333	200	0.824401		72.9		0.06	0.666667			0.8		0.0048			72.9	4.63196	5.13543	72.9	0.04	13.8		0.4	0.04	1.12	4.6	5.1		1.25	0.06		99.31
Webster 1988	Rhyolite	800	IHPV	261	9.8	9.83333	200	0.972793		72.9		0.06	0.786667			0.8		0.0048			72.9	4.63196	5.13543	72.9	0.04	13.8		0.4	0.04	1.12	4.6	5.1		1.25	0.06		99.31
Webster 1988	Rhyolite	850	IHPV	137	7.8	7.77778	200	1.15416		72.9		0.09	0.622222			0.8		0.0072			72.9	4.63056	5.13388	72.9	0.04	13.8		0.4	0.04	1.12	4.6	5.1		1.25	0.09		99.34
Webster 1988	Rhyolite	925	IHPV	248	6.1	6.09091	200	1.1047		72.9		0.11	0.487273			0.8		0.0088			72.9	4.62963	5.13285	72.9	0.04	13.8		0.4	0.04	1.12	4.6	5.1		1.25	0.11		99.36
Webster 1988	Rhyolite	925	IHPV	248	7.8	7.83333	200	0.774937		72.9		0.06	0.626667			0.8		0.0048			72.9	4.63196	5.13543	72.9	0.04	13.8		0.4	0.04	1.12	4.6	5.1		1.25	0.06		99.31
Webster 1988	Rhyolite	925	IHPV	248	15	15	200	0.24732		72.9		0.01	1.2			0.8		0.0008			72.9	4.63429	5.13802	72.9	0.04	13.8		0.4	0.04	1.12	4.6	5.1		1.25	0.01		99.26
Webster 1988	Rhyolite	950	IHPV	262	7.2	7.2	200	1.18714		72.9		0.1	0.576			0.8		0.008			72.9	4.6301	5.13337	72.9	0.04	13.8		0.4	0.04	1.12	4.6	5.1		1.25	0.1		99.35
Webster 1988	Rhyolite	950	IHPV	262	7.3	7.33333	200	0.725472		72.9		0.06	0.586667			0.8		0.0048			72.9	4.63196	5.13543	72.9	0.04	13.8		0.4	0.04	1.12	4.6	5.1		1.25	0.06		99.31
Webster 1988	Rhyolite	950	IHPV	262	10	10	200	0.16488		72.9		0.01	0.8			0.8		0.0008			72.9	4.63429	5.13802	72.9	0.04	13.8		0.4	0.04	1.12	4.6	5.1		1.25	0.01		99.26
Webster 1988	Rhyolite	950	IHPV	210	9.5	9.5	410	0.939817		72.9		0.06	0.76			0.8		0.0048			72.9	4.63196	5.13543	72.9	0.04	13.8		0.4	0.04	1.12	4.6	5.1		1.25	0.06		99.31
Webster 1988	Rhyolite	800	IHPV	165	26.7	26.6667	500	0.131904		72.9		0.003	2.13333			0.8		0.00024			72.9	4.63462	5.13838	72.9	0.04	13.8		0.4	0.04	1.12	4.6	5.1		1.25	0.003		99.253
Webster 1988	Rhyolite	800	IHPV	165	20	20	500	0.065952		72.9		0.002	1.6			0.8		0.00016			72.9	4.63467	5.13844	72.9	0.04	13.8		0.4	0.04	1.12	4.6	5.1		1.25	0.002		99.252
Webster 1988	Rhyolite	950	IHPV	262	4.8	4.75	200	1.25309		72.9		0.16	0.38			0.8		0.0128			72.9	4.6273	5.13027	72.9	0.04	13.8		0.4	0.04	1.12	4.6	5.1		1.25	0.16		99.41
Webster 1988	Rhyolite	950	IHPV	262	4.9	4.90909	200	0.890353		72.9		0.11	0.392727			0.8		0.0088			72.9	4.62963	5.13285	72.9	0.04	13.8		0.4	0.04	1.12	4.6	5.1		1.25	0.11		99.36
Webster 1988	Rhyolite	800	IHPV	212	20	20	200	1.31904		72.9		0.04	1.6			0.8		0.0032			72.9	4.63289	5.13647	72.9	0.04	13.8		0.4	0.04	1.12	4.6	5.1		1.25	0.04		99.29
Webster 1988	Rhyolite	800	IHPV	212	48.2	48.2222	200	14.3116		72.9		0.18	3.85778			0.8		0.0144			72.9	4.62637	5.12924	72.9	0.04	13.8		0.4	0.04	1.12	4.6	5.1		1.25	0.18		99.43
Webster 1988	Rhyolite	800	IHPV	243	43.7	43.6667	200	17.2794		72.9		0.24	3.49333			0.8		0.0192			72.9	4.62358	5.12614	72.9	0.04	13.8		0.4	0.04	1.12	4.6	5.1		1.25	0.24		99.49
Webster 1988	Rhyolite	800	IHPV	243	69.4	69.4	200	28.6067		72.9		0.25	5.552			0.8		0.02			72.9	4.62312	5.12563	72.9	0.04	13.8		0.4	0.04	1.12	4.6	5.1		1.25	0.25		99.5
Webster 1988	Rhyolite	800	IHPV	243	87	87	200	35.8614		72.9		0.25	6.96			0.8		0.02			72.9	4.62312	5.12563	72.9	0.04	13.8		0.4	0.04	1.12	4.6	5.1		1.25	0.25		99.5
Webster 1988	Rhyolite	800	IHPV	164	31	31	200	10.2226		72.9		0.2	2.48			0.8		0.016			72.9	4.62544	5.12821	72.9	0.04	13.8		0.4	0.04	1.12	4.6	5.1		1.25	0.2		99.45
Webster 1988	Rhyolite	800	IHPV	164	22.9	22.9333	200	5.67188		72.9		0.15	1.83467			0.8		0.012			72.9	4.62777	5.13078	72.9	0.04	13.8		0.4	0.04	1.12	4.6	5.1		1.25	0.15		99.4
Webster 1988	Rhyolite	800	IHPV	164	51.2	51.2	200	21.1047		72.9		0.25	4.096			0.8		0.02			72.9	4.62312	5.12563	72.9	0.04	13.8		0.4	0.04	1.12	4.6	5.1		1.25	0.25		99.5
Botcharnikov 2007	Andesite	1200	IHPV	140		2.34751	200	0.967643		57.5445		0.25	4.78799		1.93529	0.33		0.1			57.5445	3.25366	1.68474	54.65	0.98	16.46	4.01	6.95	0.08	6.9	3.09	1.6			0.25		94.97
Botcharnikov 2007	Andesite	1200	IHPV	140		3.29067	200	5.31715		57.2276		0.98	1.35485		1.90133	0.58		0.2			57.2276	3.27469	1.68504	54	0.97	16.31	3.98	6.74	0.06	6.64	3.09	1.59			0.98		94.36
Botcharnikov 2007	Basalticandesite	1200	IHPV	120		5.97966	200	16.6622		56.2881		1.69	1.15103		2.52956	0.56		0.2			56.2881	3.31724	1.62713	53.62	0.91	16.35	4.1	6.93	0.13	6.82	3.16	1.55			1.69		95.26
Botcharnikov 2007	Basalticandesite	1200	IHPV	120		7.78199	200	27.5866		55.9768		2.15	1.01758		2.53511	0.24		0.2			55.9768	3.2207	1.52059	53.01	0.94	16.34	3.98	6.93	0.14	6.72	3.05	1.44			2.15		94.7
Botcharnikov 2007	Basalticandesite	1200	IHPV	120		10.5663	200	43.5544		55.8284		2.5	0.874356		3.15505	0.27		0.1			55.8284	3.30944	1.55987	52.97	0.94	16.16	3.91	6.99	0.17	6.62	3.14	1.48			2.5		94.88
Botcharnikov 2007	Andesite	1200	IHPV	120		22.8921	200	92.8515		59.8675		2.46	1.9603		2.49678	0.26		0.2			59.8675	2.29358	0.846075	58.73	1.04	18.24	4.19	6.07	0.06	4.23	2.25	0.83			2.46		98.1
Botcharnikov 2007	Andesite	1200	IHPV	120		3.25317	200	1.28732		57.2588		0.24	10.8031		4.24113	0.26		0.1			57.2588	3.23683	1.65581	53.6	0.96	16.18	4	7	0.1	6.95	3.03	1.55			0.24		93.61
Botcharnikov 2007	Andesite	1200	IHPV	120		3.6195	200	2.86456		57.1398		0.48	6.42596		5.05052	0.26		0.1			57.1398	3.19932	1.64232	53.58	0.97	16.09	3.94	7	0.11	7.06	3	1.54			0.48		93.77
Botcharnikov 2007	Basalticandesite	1200	IHPV	120		4.62349	200	7.39452		56.9538		0.97	4.48294		7.12909	0.2		0.1			56.9538	3.17003	1.64372	53.36	0.95	16.02	3.96	6.93	0.09	6.9	2.97	1.54			0.97		93.69
Webster et al. 2017	Rhyolite	1000	IHPV	286	22.6	22.619	101	15.6636		74.4722		0.42	2.75603		1.19043	1.12		0.04		1-12-05A	74.4722	4.3044	5.89023	72.32	0.11	12.37	0.07	0.95	0.04	0.91	4.18	5.72	0.01	0.008	0.42	0.002	97.11
Webster et al. 2017	Rhyolite	1000	IHPV	286	18.8	18.75	101	14.8392		75.2907		0.48	2.11472		1.12778	0.68		0.04		1-12-05B	75.2907	4.19886	5.24084	72.98	0.12	12.13	0.07	1.03	0.04	0.8	4.07	5.08	0.02	0.11	0.48	0.001	96.931
Webster et al. 2017	Rhyolite	850	IHPV	1008	10.4	10.2778	49	6.10056		76.4946		0.36	1.38356		0.463643	0.32		0.04		CS-14-18A	76.4946	4.39612	4.51967	74.3	0.09	12.37	0.05	0.43	0.02	0.76	4.27	4.39	0.01	0.08	0.36	0.001	97.131
Webster et al. 2017	Rhyolite	850	IHPV	1008	41.2	41.2903	49	21.1047		76.3083		0.31	6.18326		1.60395	0.86		0.04		CS-14-18B	76.3083	3.72261	5.785	74	0.09	12.35	0.06	0.27	0.03	0.47	3.61	5.61	0.02	0.15	0.31	0.005	96.975
Webster et al. 2017	Rhyolite	850	IHPV	1008	30.4	30.3333	49	15.0041		77.1912		0.3	4.65533		1.14031	0.52		0.04		CS-14-18C	77.1912	4.42252	4.58902	74.18	0.12	12.14	0.05	0.14	0.02	0.41	4.25	4.41	0.07	bdl	0.3	0.009	96.099
Webster et al. 2017	Rhyolite	850	IHPV	1008	7.5	7.41935	49	3.79224		76.3748		0.31	1.11105		0.28821	0.56		0.04		CS-14-18D	76.3748	4.32408	4.59304	73.83	0.07	12.31	0.05	0.45	0.04	0.78	4.18	4.44	0.04	0.16	0.31	0.008	96.668
Webster et al. 2017	Rhyolite	843	IHPV	575	4.8	4.58333	49.5	1.81368		76.6619		0.24	0.839561		0.13784	0.38		0.04		CS-15-02	76.6619	4.76435	4.67174	74.5	0.06	12.2	0.05	0.1	0.02	0.77	4.63	4.54	0.02	0.04	0.24	0.01	97.18
Webster et al. 2017	Rhyolite	844	IHPV	844	3.3	3.34483	49	1.59934		76.266		0.29	0.526754		0.12155	0.26		0.04		CS-15-03	76.266	4.65212	4.73446	74.1	0.1	12.3	0.08	0.2	0.01	0.83	4.52	4.6	0.11	0.01	0.29	0.01	97.16
Webster et al. 2017	Rhyolite	844	IHPV	579	56.4	56.4286	49.5	26.0511		76.3974		0.28	9.131		1.97988	0.28		0.04		CS-15-04A	76.3974	4.38596	5.37536	74.9	0.09	12.2	0.08	0.08	0.01	0.75	4.3	5.27	0.05	0.02	0.28	0.01	98.04
Webster et al. 2017	Rhyolite	844	IHPV	579	125	125.417	49.5	49.6289		76.4246		0.24	22.9734		3.7718	0.38		0.04		CS-15-04B	76.4246	3.81609	6.14071	74.3	0.08	12.2	0.04	0.03	0.02	0.45	3.71	5.97	0.16	0.01	0.24	0.01	97.22
Webster et al. 2017	Rhyolite	844	IHPV	579	163	163.333	49.5	64.633		77.5098		0.24	29.9189		4.91211	0.53		0.04		CS-15-04C	77.5098	3.55597	5.92661	75.2	0.07	11.8	0.04	0.07	0.02	0.21	3.45	5.75	0.11	0.05	0.24	0.01	97.02
Webster et al. 2017	Rhyolite	862	IHPV	858	3.7	3.68421	51	1.15416		76.9866		0.19	0.824616		0.0877162	0.29		0.04		CS-15-05A	76.9866	4.29136	4.66273	74.63	0.09	12.06	0.05	0.28	0.02	0.76	4.16	4.52	0.04	0.13	0.19	0.009	96.939
Webster et al. 2017	Rhyolite	862	IHPV	858	1.7	1.76471	51	0.49464		76.7374		0.17	0.436348		0.0375927	0.11		0.04		CS-15-05B	76.7374	4.58134	4.67338	75.04	0.1	12.22	0.06	0.28	Bdl	0.75	4.48	4.57	0.04	0.07	0.17	0.008	97.788
Webster et al. 2017	Rhyolite	862	IHPV	858	30	30	51	14.3446		76.8938		0.29	4.7245		1.09019	0.15		0.04		CS-15-05C	76.8938	4.24731	5.13174	74.77	0.06	11.98	0.05	0.09	0.02	0.75	4.13	4.99	0.05	0.05	0.29	0.008	97.238
Webster et al. 2017	Rhyolite	862	IHPV	858	6.5	6	51	0.989281		77.2713		0.1	2.44294		0.0751853	0.26		0.04		CS-15-05D	77.2713	4.47517	4.57805	75.11	0.06	12.06	0.05	0.1	0.01	0.82	4.35	4.45	0.03	0.06	0.1	0.003	97.203
Webster et al. 2017	Rhyolite	850	IHPV	679	95.2	94.6667	49.5	46.826		77.0353		0.3	14.5287		3.55877	0.67		0.04		CS-15-06	77.0353	5.39535	3.88465	74.96	0.08	12.17	0.04	0.04	0.01	0.3	5.25	3.78	0.26	0.11	0.3	0.006	97.306
Webster et al. 2017	Rhyolite	844	IHPV	795	29.9	29.6774	49.5	15.169		77.1096		0.31	4.44422		1.15284	0.4		0.04		CS-15-07	77.1096	5.3332	3.82711	74.75	0.07	12.15	0.05	0.16	0.01	0.43	5.17	3.71	0.03	0.09	0.31	0.01	96.94
Webster et al. 2017	Rhyolite	850	IHPV	670	38	35	49	2.30832		77.4151		0.04	35.1009		0.175432	0.66		0.04		CS-15-09A	77.4151	3.69682	4.84948	74.55	0.02	11.91	0.06	0.62	0.02	0.79	3.56	4.67	0.02	0.03	0.04	0.009	96.299
Webster et al. 2017	Rhyolite	850	IHPV	670	145	143.333	49	7.08984		76.819		0.03	191.421		0.538828	0.43		0.04		CS-15-09B	76.819	4.1828	5.13297	74.38	0.05	12.06	0.05	0.35	0.01	0.8	4.05	4.97	0.03	0.04	0.03	0.005	96.825
Webster et al. 2017	Rhyolite	853	IHPV	936	5.5	5.63636	50	1.02226		76.4428		0.11	2.09387		0.0776915	0.13		0.04		CS-15-16A	76.4428	3.9749	4.76171	74.81	0.04	12.36	0.05	0.7	0.03	0.99	3.89	4.66	0.03	0.19	0.11	0.004	97.864
Webster et al. 2017	Rhyolite	995	IHPV	792	10	10	50	6.92496		75.9488		0.42	1.21845		0.526297	0.83		0.04		1-15-14A	75.9488	4.584	4.45069	74.06	0.06	12.4	0.06	0.48	0.04	1.02	4.47	4.34	0.1	0.06	0.42	0.003	97.513
Webster et al. 2017	Rhyolite	995	IHPV	792	4	4.44444	50	0.65952		76.7077		0.09	2.00398		0.0501236	0.33		0.04		1-15-14B	76.7077	3.93059	4.50083	75.33	0.06	12.57	0.05	0.54	0.04	1.02	3.86	4.42	0.17	0.05	0.09	0.004	98.204
Webster et al. 2017	Rhyolite	722	IHPV	1149	96.2	95	49	56.389		75.5781		0.36	12.7886		4.28556	0.23		0.04		CS-15-18	75.5781	4.79926	5.48634	73.7	0.07	12.22	0.06	0.23	0.03	0.7	4.68	5.35	0.06	0.05	0.36	0.005	97.515
Webster et al. 2017	Rhyolite	775	IHPV	478	17.8	23.75	203	12.5309		76.4644		0.32	3.47441		0.952348	0.12		0.04		1-15-10Ac	76.4644	3.87229	3.6056	71.68	0.07	11.72	0.03	2.07	0.02	0.64	3.63	3.38	0.08	0.1	0.32	0.003	93.743
Webster et al. 2017	Rhyolite	775	IHPV	478	17.8	17.3913	203	6.5952		76.6459		0.23	3.30076		0.501236	0.18		0.04		1-15-10B	76.6459	4.03007	4.16867	71.89	0.08	11.7	0.04	1.17	0.04	0.77	3.78	3.91	0.005	0.18	0.23	bdl	93.795
Webster et al. 2017	Rhyolite	748	IHPV	603	39.9	40.7143	202	9.39817		77.8146		0.14	12.0372		0.714261	0.68		0.04		1-15-13A	77.8146	3.54474	4.2452	73.32	0.08	12.29	0.06	0.29	0.01	0.39	3.34	4	0.11	0.19	0.14	0.004	94.224
Webster et al. 2017	Rhyolite	748	IHPV	603	23.9	23.3333	202	6.92496		77.3897		0.18	5.48004		0.526297	0.3		0.04		1-15-13B	77.3897	3.72962	4.20106	73.87	0.08	12.25	0.09	0.45	0.01	0.7	3.56	4.01	0.09	0.16	0.18	0.002	95.452
Webster et al. 2017	Rhyolite	868	IHPV	165	31.1	30.6452	51	15.6636		77.1645		0.31	4.58914		1.19043	0.92		0.04		CS-14-17Bc	77.1645	4.50413	4.51456	74.01	0.08	11.9	0.06	0.32	0.02	0.52	4.32	4.33	0.02	0.02	0.31	0.002	95.912
Webster et al. 2017	Rhyolite	868	IHPV	165	13.7	13.3333	51	4.61664		76.9716		0.21	2.73438		0.350865	0.68		0.04		CS-14-17Cc	76.9716	4.21373	5.12794	73.25	0.07	11.6	0.02	0.02	0.02	0.7	4.01	4.88	0.35	0.03	0.21	0.005	95.165
Webster et al. 2017	Rhyolite	868	IHPV	165	74.6	73.2	51	30.1731		77.071		0.25	12.9661		2.29315	0.16		0.04		CS-14-17Dc	77.071	3.56571	5.93251	74.57	0.12	11.94	0.04	0.15	0.03	0.34	3.45	5.74	0.09	0.03	0.25	0.005	96.755
Webster et al. 2017	Rhyolite	930	IHPV	624	138.5	136.364	50	74.1961		75.6261		0.33	19.5092		5.6389			0.04		1-95-9Ed	75.6261	3.57903	5.3939	74.59	0.22	12.49	0.14	0.71	0.05	1.1	3.53	5.32	0.02	0.13	0.33	Nd	98.63
Webster et al. 2017	Rhyolite	930	IHPV	624	18.2	18.75	50	9.89281		74.0961		0.32	2.74295		0.751853			0.04		1-95-9Fd	74.0961	3.41084	7.81522	72.34	0.24	12.3	0.15	0.33	0.03	0.81	3.33	7.63	0.01	0.14	0.32	Nd	97.63
Webster et al. 2017	Rhyolite	930	IHPV	624	49.8	45.7143	50	26.3808		75.9669		0.35	6.27423		2.00494			0.04		1-95-9Bd	75.9669	3.30203	5.29133	75.23	0.31	12.74	0.13	0.62	0.08	0.97	3.27	5.24	0.01	0.08	0.35	Nd	99.03
Webster et al. 2017	Rhyolite	930	IHPV	624	25	25	50	0.824401		75.1232		0.02	50.0361		0.0626544			0.04		1-95-9Dd	75.1232	3.53038	7.07102	73.2	0.25	12.24	0.14	0.32	0.02	0.81	3.44	6.89	0.01	0.1	0.02	Nd	97.44
Webster et al. 2017	Rhyolite	930	IHPV	624	103	102.857	50	59.3568		74.8773		0.35	14.117		4.51112			0.04		1-95-9Cd	74.8773	3.51882	7.04787	73.2	0.25	12.24	0.13	0.32	0.02	0.81	3.44	6.89	0.01	0.1	0.35	Nd	97.76
Webster et al. 2017	Rhyolite	901	IHPV	288	73	72.973	49	44.5176		75.3814		0.37	9.64331		3.38334			0.04		1-95-10Fd	75.3814	3.5807	5.74987	72.63	0.22	12.11	0.14	0.66	0.03	1.01	3.45	5.54	0.01	0.18	0.37	Nd	96.35
Simon 2004	Rhyolite	800	CSPV	NR		3.91699	100	1.55		78.2678		0.24	1.67552		0.15	1.6		0.1			78.2678	3.74365	5.24535	74.01		10.64				1.17	3.54	4.96			0.24		94.56
Simon 2004	Rhyolite	800	CSPV	NR		6.82314	110	2.25		76.9944		0.2	1.43844		0.15	1.33		0.04			76.9944	4.66856	5.1428	73.06		10.92				1.4	4.43	4.88			0.2		94.89
Simon 2004	Rhyolite	800	CSPV	NR		6.82314	110	2.25		76.9944		0.2	1.43844		0.15	1.33		0.04			76.9944	4.66856	5.1428	73.06		10.92				1.4	4.43	4.88			0.2		94.89
Simon 2004	Rhyolite	800	CSPV	NR		172.853	110	57		76.9944		0.2	34.7033		1	1.33		0.04			76.9944	4.66856	5.1428	73.06		10.92				1.4	4.43	4.88			0.2		94.89
Simon 2004	Rhyolite	800	CSPV	NR		14.0598	130	5.1		76.9271		0.22	3.24263		0.2	1.3		0.05			76.9271	4.55316	5.51673	72.65		10.97				1.09	4.3	5.21			0.22		94.44
Simon 2004	Rhyolite	800	CSPV	NR		141.976	130	51.5		76.9271		0.22	32.5313		1.5	1.3		0.05			76.9271	4.55316	5.51673	72.65		10.97				1.09	4.3	5.21			0.22		94.44
Simon 2004	Rhyolite	800	CSPV	NR		26.1373	140	9.05		78.1177		0.21	7.50263		0.25	2.07		0.06			78.1177	4.00467	5.4812	73.54		10.43				1.03	3.77	5.16			0.21		94.14
Simon 2004	Rhyolite	800	CSPV	NR		124.188	140	43		78.1177		0.21	35.5997		1	2.07		0.06			78.1177	4.00467	5.4812	73.54		10.43				1.03	3.77	5.16			0.21		94.14
Simon 2004	Rhyolite	800	CSPV	NR		57.6176	145	19		78.6928		0.2	8.69039		0.3	1.54		0.03			78.6928	3.61433	5.63792	72.72		9.87				1.07	3.34	5.21			0.2		92.41
Simon 2004	Rhyolite	800	CSPV	NR		109.17	145	36		78.6928		0.2	16.654		1	1.54		0.03			78.6928	3.61433	5.63792	72.72		9.87				1.07	3.34	5.21			0.2		92.41
Shinohara 1989	Haplogranite	810	IHPV	NR	567	567	600	3.2078		76.3		0.001									76.3	5.9	3.9	76.3		13.9					5.9	3.9					100
Shinohara 1989	Haplogranite	810	IHPV	NR	240	240	600	6.55428		76.3		0.005									76.3	5.9	3.9	76.3		13.9					5.9	3.9					100
Shinohara 1989	Haplogranite	810	IHPV	NR	155	155	600	6.75799		76.3		0.008									76.3	5.9	3.9	76.3		13.9					5.9	3.9					100
Shinohara 1989	Haplogranite	810	IHPV	NR	342.857	342.857	600	12.3022		76.3		0.007									76.3	5.9	3.9	76.3		13.9					5.9	3.9					100
Shinohara 1989	Haplogranite	810	IHPV	NR	241.923	241.923	600	26.8819		76.3		0.026									76.3	5.9	3.9	76.3		13.9					5.9	3.9					100
Shinohara 1989	Haplogranite	810	IHPV	NR	195	195	420	6.40091		76.3		0.006									76.3	5.9	3.9	76.3		13.9					5.9	3.9					100
Shinohara 1989	Haplogranite	810	IHPV	NR	155	155	420	6.75799		76.3		0.008									76.3	5.9	3.9	76.3		13.9					5.9	3.9					100
Shinohara 1989	Haplogranite	810	IHPV	NR	171.429	171.429	420	6.55428		76.3		0.007									76.3	5.9	3.9	76.3		13.9					5.9	3.9					100
Shinohara 1989	Haplogranite	810	IHPV	NR	145.882	145.882	420	12.6604		76.3		0.017									76.3	5.9	3.9	76.3		13.9					5.9	3.9					100
Shinohara 1989	Haplogranite	810	IHPV	NR	205.625	205.625	420	27.777		76.3		0.032									76.3	5.9	3.9	76.3		13.9					5.9	3.9					100
Shinohara 1989	Haplogranite	810	IHPV	NR	86.6667	86.6667	350	2.94975		76.3		0.006									76.3	5.9	3.9	76.3		13.9					5.9	3.9					100
Shinohara 1989	Haplogranite	810	IHPV	NR	85.8333	85.8333	350	5.67849		76.3		0.012									76.3	5.9	3.9	76.3		13.9					5.9	3.9					100
Shinohara 1989	Haplogranite	810	IHPV	NR	120	120	350	5.93777		76.3		0.009									76.3	5.9	3.9	76.3		13.9					5.9	3.9					100
Shinohara 1989	Haplogranite	810	IHPV	NR	140	140	350	6.14418		76.3		0.008									76.3	5.9	3.9	76.3		13.9					5.9	3.9					100
Shinohara 1989	Haplogranite	810	IHPV	NR	131.765	131.765	350	11.577		76.3		0.017									76.3	5.9	3.9	76.3		13.9					5.9	3.9					100
Shinohara 1989	Haplogranite	810	IHPV	NR	150.732	150.732	350	26.5365		76.3		0.041									76.3	5.9	3.9	76.3		13.9					5.9	3.9					100
Shinohara 1989	Haplogranite	810	IHPV	NR	63.3333	63.3333	220	6.24704		76.3		0.018									76.3	5.9	3.9	76.3		13.9					5.9	3.9					100
Shinohara 1989	Haplogranite	810	IHPV	NR	54	54	220	0.6273		76.3		0.002									76.3	5.9	3.9	76.3		13.9					5.9	3.9					100
Shinohara 1989	Haplogranite	810	IHPV	NR	56	56	220	1.92609		76.3		0.006									76.3	5.9	3.9	76.3		13.9					5.9	3.9					100
Shinohara 1989	Haplogranite	810	IHPV	NR	58	58	220	1.99351		76.3		0.006									76.3	5.9	3.9	76.3		13.9					5.9	3.9					100
Shinohara 1989	Haplogranite	810	IHPV	NR	110.952	110.952	220	11.9864		76.3		0.021									76.3	5.9	3.9	76.3		13.9					5.9	3.9					100
Shinohara 1989	Haplogranite	810	IHPV	NR	117.5	117.5	220	12.0769		76.3		0.02									76.3	5.9	3.9	76.3		13.9					5.9	3.9					100
Shinohara 1989	Haplogranite	810	IHPV	NR	186.286	186.286	220	27.5936		76.3		0.035									76.3	5.9	3.9	76.3		13.9					5.9	3.9					100
Shinohara 1989	Haplogranite	810	IHPV	NR	168.75	168.75	220	28.2916		76.3		0.04									76.3	5.9	3.9	76.3		13.9					5.9	3.9					100
Shinohara 1989	Haplogranite	810	IHPV	NR	15.3333	15.3333	120	0.534864		76.3		0.006									76.3	5.9	3.9	76.3		13.9					5.9	3.9					100
Shinohara 1989	Haplogranite	810	IHPV	NR	16.1667	16.1667	120	0.563769		76.3		0.006									76.3	5.9	3.9	76.3		13.9					5.9	3.9					100
Shinohara 1989	Haplogranite	810	IHPV	NR	14.2857	14.2857	120	0.581103		76.3		0.007									76.3	5.9	3.9	76.3		13.9					5.9	3.9					100
Shinohara 1989	Haplogranite	810	IHPV	NR	18.6	18.6	120	1.07548		76.3		0.01									76.3	5.9	3.9	76.3		13.9					5.9	3.9					100
Shinohara 1989	Haplogranite	810	IHPV	NR	16.9091	16.9091	120	1.07548		76.3		0.011									76.3	5.9	3.9	76.3		13.9					5.9	3.9					100
Shinohara 1989	Haplogranite	810	IHPV	NR	17.5455	17.5455	120	1.1155		76.3		0.011									76.3	5.9	3.9	76.3		13.9					5.9	3.9					100
Shinohara 1989	Haplogranite	810	IHPV	NR	18.3333	18.3333	120	1.58195		76.3		0.015									76.3	5.9	3.9	76.3		13.9					5.9	3.9					100
Shinohara 1989	Haplogranite	810	IHPV	NR	18.625	18.625	120	1.71199		76.3		0.016									76.3	5.9	3.9	76.3		13.9					5.9	3.9					100
Shinohara 1989	Haplogranite	810	IHPV	NR	25.5833	25.5833	120	1.76278		76.3		0.012									76.3	5.9	3.9	76.3		13.9					5.9	3.9					100
Shinohara 1989	Haplogranite	810	IHPV	NR	18.3529	18.3529	120	1.79098		76.3		0.017									76.3	5.9	3.9	76.3		13.9					5.9	3.9					100
Shinohara 1989	Haplogranite	810	IHPV	NR	12.3438	12.3438	120	2.25667		76.3		0.032									76.3	5.9	3.9	76.3		13.9					5.9	3.9					100
Shinohara 1989	Haplogranite	810	IHPV	NR	14.2424	14.2424	120	2.6737		76.3		0.033									76.3	5.9	3.9	76.3		13.9					5.9	3.9					100
Shinohara 1989	Haplogranite	810	IHPV	NR	17.5926	17.5926	120	2.70137		76.3		0.027									76.3	5.9	3.9	76.3		13.9					5.9	3.9					100
Shinohara 1989	Haplogranite	810	IHPV	NR	18.0714	18.0714	120	2.87261		76.3		0.028									76.3	5.9	3.9	76.3		13.9					5.9	3.9					100
Shinohara 1989	Haplogranite	810	IHPV	NR	26.6842	26.6842	120	2.87812		76.3		0.019									76.3	5.9	3.9	76.3		13.9					5.9	3.9					100
Shinohara 1989	Haplogranite	810	IHPV	NR	27.1944	27.1944	120	5.41254		76.3		0.036									76.3	5.9	3.9	76.3		13.9					5.9	3.9					100
Shinohara 1989	Haplogranite	810	IHPV	NR	27.2973	27.2973	120	5.57437		76.3		0.037									76.3	5.9	3.9	76.3		13.9					5.9	3.9					100
Shinohara 1989	Haplogranite	810	IHPV	NR	29.1429	29.1429	120	5.62646		76.3		0.035									76.3	5.9	3.9	76.3		13.9					5.9	3.9					100
Shinohara 1989	Haplogranite	810	IHPV	NR	35.5172	35.5172	120	5.67849		76.3		0.029									76.3	5.9	3.9	76.3		13.9					5.9	3.9					100
Shinohara 1989	Haplogranite	810	IHPV	NR	31.5152	31.5152	120	5.73046		76.3		0.033									76.3	5.9	3.9	76.3		13.9					5.9	3.9					100
Shinohara 1989	Haplogranite	810	IHPV	NR	32.8125	32.8125	120	5.78237		76.3		0.032									76.3	5.9	3.9	76.3		13.9					5.9	3.9					100
Shinohara 1989	Haplogranite	810	IHPV	NR	29.1667	29.1667	120	5.78237		76.3		0.036									76.3	5.9	3.9	76.3		13.9					5.9	3.9					100
Shinohara 1989	Haplogranite	810	IHPV	NR	34.0625	34.0625	120	5.98946		76.3		0.032									76.3	5.9	3.9	76.3		13.9					5.9	3.9					100
Shinohara 1989	Haplogranite	810	IHPV	NR	58.7179	58.7179	120	11.805		76.3		0.039									76.3	5.9	3.9	76.3		13.9					5.9	3.9					100
Shinohara 1989	Haplogranite	810	IHPV	NR	68.3333	68.3333	120	12.5711		76.3		0.036									76.3	5.9	3.9	76.3		13.9					5.9	3.9					100
Shinohara 1989	Haplogranite	810	IHPV	NR	76.9048	76.9048	120	15.8811		76.3		0.042									76.3	5.9	3.9	76.3		13.9					5.9	3.9					100
Shinohara 1989	Haplogranite	810	IHPV	NR	132.917	132.917	120	27.1621		76.3		0.048									76.3	5.9	3.9	76.3		13.9					5.9	3.9					100
Shinohara 1989	Haplogranite	810	IHPV	NR	2.72727	2.72727	60	0.349474		76.3		0.022									76.3	5.9	3.9	76.3		13.9					5.9	3.9					100
Shinohara 1989	Haplogranite	810	IHPV	NR	2.72727	2.72727	60	0.349474		76.3		0.022									76.3	5.9	3.9	76.3		13.9					5.9	3.9					100
Shinohara 1989	Haplogranite	810	IHPV	NR	2.32653	2.32653	60	0.661919		76.3		0.049									76.3	5.9	3.9	76.3		13.9					5.9	3.9					100
Shinohara 1989	Haplogranite	810	IHPV	NR	3.75676	3.75676	60	0.805907		76.3		0.037									76.3	5.9	3.9	76.3		13.9					5.9	3.9					100
Shinohara 1989	Haplogranite	810	IHPV	NR	8.26087	8.26087	60	2.17284		76.3		0.046									76.3	5.9	3.9	76.3		13.9					5.9	3.9					100
Shinohara 1989	Haplogranite	810	IHPV	NR	7.69231	7.69231	60	2.28459		76.3		0.052									76.3	5.9	3.9	76.3		13.9					5.9	3.9					100
Shinohara 1989	Haplogranite	810	IHPV	NR	15.8929	15.8929	60	4.94482		76.3		0.056									76.3	5.9	3.9	76.3		13.9					5.9	3.9					100
Shinohara 1989	Haplogranite	810	IHPV	NR	15.4655	15.4655	60	4.98177		76.3		0.058									76.3	5.9	3.9	76.3		13.9					5.9	3.9					100
Shinohara 1989	Haplogranite	810	IHPV	NR	19.2083	19.2083	60	5.11352		76.3		0.048									76.3	5.9	3.9	76.3		13.9					5.9	3.9					100
Shinohara 1989	Haplogranite	810	IHPV	NR	16.8	16.8	60	5.12404		76.3		0.055									76.3	5.9	3.9	76.3		13.9					5.9	3.9					100
Shinohara 1989	Haplogranite	810	IHPV	NR	23.925	23.925	60	5.29735		76.3		0.04									76.3	5.9	3.9	76.3		13.9					5.9	3.9					100
Shinohara 1989	Haplogranite	810	IHPV	NR	19.24	19.24	60	5.32355		76.3		0.05									76.3	5.9	3.9	76.3		13.9					5.9	3.9					100
Shinohara 1989	Haplogranite	810	IHPV	NR	42.449	42.449	60	10.8397		76.3		0.049									76.3	5.9	3.9	76.3		13.9					5.9	3.9					100
Shinohara 1989	Haplogranite	810	IHPV	NR	113.621	113.621	60	27.8075		76.3		0.058									76.3	5.9	3.9	76.3		13.9					5.9	3.9					100
[truncated: 7 more columns]
